# Supplementary material for: Global population genomics of the forest pathogen Dothistroma septosporum reveal chromosome duplications in high dothistromin‐producing strains
Source: Mol Plant Pathol. 2019 Apr 1;20(6):784–99. doi: 10.1111/mpp.12791 (PMC6637865; doi:10.1111/mpp.12791)
Supplement: Supplementary file 6 — Table S1 Transposable elements in the Dothistroma septosporum genomes. [file MPP-20-784-s006.xlsx]

## Sheet: Sheet1
Table S1 Transposable elements in the Dothistroma septosporum genomes
CMW	Coll. No.	Total genome size (bp)	TE total (bp)	TE % of genome	% RNA transposon in genome	% DNA transposon in genome	Type I, RNA transposon (bp)	% RNA transposon of total TEs	Type II, DNA transposon (bp)	% DNA transposon of total TEs	noCAT** (bp)	% noCAT	Chr12 TE insertion*	Dothistromin ng/mg DW mycelium
	NZE10	30209431	996857	3.29982	1.92148	0.234294	580468	58.2298	70779	7.10022	380090	38.1288	Present	10.54
13121	ALP3	30653337	794732	2.59264	1.50336	1.19233	460829	57.9855	365488	45.9888	88375	11.1201	Not present	77.84
15843	AUS4	30259387	1101193	3.63918	1.53434	0.290426	464283	42.1618	87881	7.98053	609140	55.3164	Some TE's present	2.03
23429	BHU1	31102602	1501354	4.8271	3.14369	0.848482	977770	65.1259	263900	17.5775	348514	23.2133	Some TE's present	0.99
14823	CAN3	30119330	752660	2.49893	1.59253	0.620386	479659	63.7285	186856	24.8261	119509	15.8782	Not present	10.37
10798	CHI17	30221182	789868	2.61362	1.21033	1.11341	365777	46.3086	336485	42.6002	110503	13.9901	Genes, not all TEs	0.26
37193	COLN	31898548	2139182	6.7062	4.78095	0.617072	1525053	71.2914	196837	9.20151	546939	25.5677	Not present	8.14
37194	COLS	31958638	2150104	6.72777	4.23537	1.7727	1353567	62.9536	566532	26.3491	353169	16.4257	Not present	0.33
40004	DEN1	30882610	1391275	4.50504	1.07945	2.6615	333363	23.961	821942	59.0783	269496	19.3704	No, one TE	1.43
10211	ECU13	30154641	722567	2.3962	1.45643	0.0675253	439181	60.7807	20362	2.81801	277064	38.3444	Present	7.49
37965	GRE1	30712901	1194597	3.88956	1.50516	0.115114	462279	38.6975	35355	2.95958	734614	61.4947	Not present	0.6
44207	GUA1	36788799	7126615	19.3717	8.69031	1.37104	3197062	44.8609	504389	7.07754	3774337	52.9611	Not present	12.16
38941	GUA2	36393502	6054116	16.6352	10.9176	3.30774	3973287	65.6295	1203803	19.884	1495616	24.7041	Not present	16.85
-	NZE2	30106281	913573	3.03449	1.33138	1.73783	400830	43.875	523196	57.2692	33378	3.65357	Present	N/A
-	NZE8	30276903	1129808	3.73158	0.750972	0.280844	227371	20.1247	85031	7.52615	818749	72.468	Present	N/A
44656	RUS1	29909557	647765	2.16575	1.47472	0.271335	441082	68.0929	81155	12.5285	165771	25.5912	Fragments of TEs, not genes	5.96
11305	SAF4	30033957	860851	2.86626	1.39636	0.239585	419382	48.7171	71957	8.35882	432141	50.1993	Not present	21.58
13123	SLV1	30616651	1185109	3.8708	1.48042	2.36814	453254	38.2458	725045	61.1796	92350	7.79253	Fragments of TEs, not genes	6.6
14822	USA12	30157647	907575	3.00944	2.46515	0.179513	743430	81.9139	54137	5.96502	148247	16.3344	Not present	0.53
	*The four isolates with the highest production of dothistromin lack the large TE region and an associated small group of genes (ALP3, GUA1, GUA2, SAF4) but there are also isolates with very low production that do not have this region either (USA12, GRE1, COLS).
	See Table S5 for genes that were predicted to be deleted from strains lacking the large TE region.
	**TEs that could not be assigned to a specific category.
	Note that totals of %RNA, % DNA and %NoCat TEs are more than 100% for some strains. This is because more than one type of TE was predicted at some sites.
	However, for calculation of the total % of the genome covered with TEs the data from the different classes were merged so as not to count the same site twice.
