# Supplementary material for: Global population genomics of the forest pathogen Dothistroma septosporum reveal chromosome duplications in high dothistromin‐producing strains
Source: Mol Plant Pathol. 2019 Apr 1;20(6):784–99. doi: 10.1111/mpp.12791 (PMC6637865; doi:10.1111/mpp.12791)
Supplement: Supplementary file 7 — Table S2 Genes deleted in the 18 genomes compared to Dothistroma septosporum NZE10. [file MPP-20-784-s007.xlsx]

## Sheet: Sheet1
Table S2: Genes deleted in the 18 genomes compared to D. septosporum NZE10
Gene expression >150 reads/kb/million in planta are shaded orange and genomes in which these genes are absent are shown in column D.
Yellow highlight on JGI gene ID (column A) shows genes expressed >20 reads/kb/million in planta. Expression data from Bradshaw et al 2016.
	Gene name	Times Deleted	Missing in:		Gene expression (reads per kb per million)
Gene ID	if known	in 18 genomes		Scaffold	In culture (FM)	early plant	mid plant	late plant	Go Terms
73520		1	Aus4	7	7.60838	818.828	437.872	5420.95	-
121936		2	COLS, GUA1	1	1544.07	431.579	594.501	411.918	F:structural constituent of ribosome; P:translation; C:ribosome; C:intracellular
140544		1	GUA1	13	7.67896	220.676	238.567	146.115	-
75953		1	GUA2	14	10.2817	203.906	79.0217	2056.93	-
109447		1	COLS, GUA1	8	45.3195	182.028	95.6021	194.657	F:molecular_function; P:biological_process; C:cellular_component
90644		3	COLN/S, GUA1	8	329.765	170.518	269.567	188.565	-
71581		2	COLN/S	5	116.221	158.561	139.906	220.122	-
70051		1	COLS	3	668.847	153.325	483.422	939.897	-
48835		16		16	219.042	135.984	110.162	145.465	-
29350		1	SAF4	13	2.35234	132.545	85.3922	1.71807	-
48636		1		13	247.048	131.748	82.5799	66.4339	-
25055		1		6	2.86128	121.097	41.2401	3.46983	-
70755		1	COLN	3	101.549	113.175	24.7714	192.723	-
44153		2	COLN/S	5	109.586	107.454	75.8496	150.636	-
75979		1		14	103.898	106.999	124.926	127.094	-
71582		2		5	55.0662	105.097	35.3264	94.4065	F:molecular_function; P:biological_process; C:cellular_component
36630		2		8	89.1662	100.947	68.8811	82.4353	-
69084		1		2	122.497	99.7085	136.072	88.4806	F:ubiquitin thiolesterase activity; F:omega peptidase activity; P:ubiquitin-dependent protein catabolic process; C:intracellular; F:hydrolase activity
44277	GH16	6	Alp,BHU,CHI,ECU,GRE1,GUA2	5	43.2955	92.263	44.2525	35.1604	F:hydrolase activity, hydrolyzing O-glycosyl compounds; P:carbohydrate metabolic process; C:cellular_component
21480		1		2	1.82037	91.3363	31.604	2.92498	-
82585		4		10	97.3384	90.5611	76.1012	101.246	-
70773		1		3	91.3575	89.7756	91.0497	107.862	F:metal ion binding; F:RNA binding; F:nucleic acid binding; F:nucleotide binding; C:nucleus
135269		1		8	150.873	84.7956	69.2769	41.0345	P:protein import into mitochondrial matrix; C:mitochondrial inner membrane presequence translocase complex
69113		1	COLN	2	53.2024	83.3461	256.9	342.125	F:molecular_function
48794		13		14	42.0537	82.8152	99.8647	48.4671	F:nucleic acid binding; F:DNA binding
73553		1		8	17.0654	82.5204	89.9785	62.4569	-
69970		1		2	148.309	79.2804	130.579	86.3225	F:molecular_function; P:biological_process; C:cellular_component
48512		1		13	34.5384	74.062	77.4498	35.2802	C:membrane; P:transport; F:transporter activity
37459		1		9	28.2419	70.8029	3.78622	5.25627	-
72187		4		5	94.6425	69.7114	53.4037	41.9235	-
73442		4		7	21.1671	63.8826	28.7359	30.6869	-
42524		2	COL2/GUA2	2	624.887	63.4713	291.898	388.477	F:methyltransferase activity; F:transferase activity; P:methylation
72553		5		6	178.025	62.8495	120.153	88.7479	F:ATP binding; F:protein kinase activity; P:protein phosphorylation; F:transferase activity, transferring phosphorus-containing groups; F:kinase activity; P:phosphorylation
75684		1		12	172.195	61.1858	76.4817	89.5215	F:peptidyl-prolyl cis-trans isomerase activity; P:protein folding; P:protein peptidyl-prolyl isomerization; F:isomerase activity
71579		2	COLN/S	5	6.57367	60.6882	23.7991	243.541	F:GTP binding; F:GTPase activity; P:GTP catabolic process; F:nucleotide binding; F:hydrolase activity; P:biological_process; C:cellular_component
75043		1		11	42.6977	56.3455	35.6456	32.1221	-
134131		1	COLN	7	173.597	54.3043	115.909	156.266	P:oxidation-reduction process; F:oxidoreductase activity; P:metabolic process; F:monooxygenase activity
75430		1	GUA2	12	1621.52	53.8162	140.554	167	P:oxidation-reduction process; F:oxidoreductase activity; C:cellular_component
89449		1		6	22.7789	52.4925	40.3785	20.8836	P:proteolysis; F:aspartic-type endopeptidase activity
149481		3		3	28.1752	50.5378	49.9969	38.7689	F:molecular_function; P:biological_process; C:cellular_component
52275	CE3	2		4	5.52405	47.3174	13.3117	16.2401	F:hydrolase activity
48734		2		13	25.5428	46.9951	27.644	65.0279	-
75986		1		14	10.8148	46.854	10.3354	30.2906	-
74616		4		10	18.0389	44.8345	14.5052	26.2391	C:outer membrane
75646		14		12	32.276	44.4289	35.7427	31.8352	P:guanosine tetraphosphate metabolic process
56122		3		9	7.03414	42.301	3.92886	4.84825	P:chitin catabolic process; F:hydrolase activity, hydrolyzing O-glycosyl compounds; F:hydrolase activity; P:metabolic process; P:carbohydrate metabolic process; F:hydrolase activity, acting on glycosyl bonds; F:catalytic activity; F:chitinase activity; F:molecular_function; P:biological_process; C:cellular_component
73859		3		8	23.6163	40.8012	38.4009	38.502	-
71473		7		4	65.1865	39.045	24.69	24.4451	-
131895		1		6	30.0809	38.8119	29.9649	18.4885	-
74614		4		10	39.3014	36.9622	95.9219	78.1233	-
29154		13		12	45.8561	36.8444	13.0038	12.7038	F:ligase activity; P:aspartyl-tRNA aminoacylation; P:tRNA aminoacylation for protein translation; F:nucleic acid binding; F:nucleotide binding; C:cytoplasm; P:translation; F:ATP binding; F:aspartate-tRNA ligase activity; F:aminoacyl-tRNA ligase activity; C:nucleus; F:RNA binding
131649		1		6	19.3606	36.1166	9.10497	30.898	F:molecular_function; P:biological_process; C:cellular_component
20938		14		2	5.62486	35.8951	1.75955	4.07119	P:transcription, DNA-dependent; F:zinc ion binding; C:nucleus; F:DNA binding
136210		3		9	21.9943	34.2158	20.1268	41.3944	F:metal ion binding
57345		1		12	9.58642	34.2158	13.9339	31.5234	F:peptidyl-prolyl cis-trans isomerase activity; P:protein folding; P:protein peptidyl-prolyl isomerization; F:isomerase activity
71071		1		4	1.04436	33.6258	0	12.2042	-
56638		1		11	39.2031	32.8032	42.1	56.0106	-
73888		2		8	16.5199	32.505	7.64817	21.2353	-
24446		1		5	10.5126	31.8231	10.6967	21.0373	-
30144		4		1	22.7876	31.7122	27.9811	20.1419	-
72334		1		6	96.9789	31.5838	86.6999	62.3304	F:metal ion binding; F:phosphoric diester hydrolase activity; P:metabolic process; F:catalytic activity
69082		4		2	18.1083	31.2548	22.062	10.2093	F:molecular_function; P:biological_process; C:cellular_component
27691		1		9	9.35371	31.1692	5.23847	14.5447	-
30904		1		1	9.65544	31.1692	2.61924	10.9086	F:transmembrane transporter activity; P:carbohydrate transport; F:substrate-specific transmembrane transporter activity; C:integral to membrane; C:membrane; P:transmembrane transport; P:transport; F:transporter activity
75131		1		11	12.3741	29.8896	6.59325	18.3063	-
74665		1		10	5.79644	29.3278	20.1268	18.6275	-
128198		1		4	40.6615	28.4149	12.6625	28.595	F:molecular_function; P:biological_process; C:cellular_component
27104		1		9	12.4359	27.6638	4.64934	6.45451	F:hydrolase activity; F:phosphoprotein phosphatase activity
22140		1		3	0.820135	27.6638	8.13635	1.25504	-
139985		2		12	206.789	26.4268	71.5073	48.9161	F:nucleic acid binding; P:transcription, DNA-dependent; F:DNA-directed RNA polymerase activity; F:zinc ion binding; C:nucleus; F:transferase activity; F:DNA binding; F:nucleotidyltransferase activity; F:metal ion binding
24049		1		5	10.5813	25.4941	26.2437	19.084	-
73426		2		7	23.9744	25.0605	34.6856	73.0316	P:cellular metabolic process; F:catalytic activity; F:coenzyme binding
88121		1		5	34.8472	24.813	23.3532	44.578	C:integral to membrane; C:membrane; P:transport; F:transporter activity
74097		1		8	19.9491	24.6428	29.6815	35.7755	-
18927		2		1	1.50804	24.2776	0	0	-
114624		4		12	29.0627	24.0778	14.1633	19.6623	-
71530		3		4	15.1837	23.9007	16.871	27.3249	-
70077		1		3	66.8065	23.8423	131.833	53.2181	F:carbohydrate binding; P:carbohydrate metabolic process; F:catalytic activity; P:hexose metabolic process; F:isomerase activity; C:cellular_component
25056		1		6	1.97894	23.7015	0	1.84334	-
78381		15		3	37.7879	23.3569	22.8987	37.0877	-
75028		1	COLS	11	15.5538	22.8105	215.644	128.618	P:lipid catabolic process; F:triglyceride lipase activity; F:hydrolase activity; F:retinyl-palmitate esterase activity; C:cellular_component
54484		3		7	11.1787	22.321	18.0536	9.11388	-
33423		1		3	11.2932	22.0373	3.24075	5.99868	-
73727		1		8	49.2819	21.8521	3.21352	35.6896	-
88984		9		6	26.9048	21.8154	12.8325	8.31361	C:small-subunit processome; F:molecular_function; P:endonucleolytic cleavage in 5'-ETS of tricistronic rRNA transcript (SSU-rRNA, 5.8S rRNA, LSU-rRNA); C:nucleolus; P:endonucleolytic cleavage to generate mature 5'-end of SSU-rRNA from (SSU-rRNA, 5.8S rRNA, LSU-rRNA); P:endonucleolytic cleavage in ITS1 to separate SSU-rRNA from 5.8S rRNA and LSU-rRNA from tricistronic rRNA transcript (SSU-rRNA, 5.…
71532		12		4	49.5596	21.67	44.6143	47.1896	-
57306		12		12	72.8219	21.4554	30.2898	75.9239	F:transferase activity, transferring phosphorus-containing groups; F:kinase activity; P:phosphorylation; F:transferase activity
44149		1		5	4.3224	20.971	4.11192	7.61123	-
108113		1	COLN	1	153.424	20.7479	56.9545	224.025	-
72283		1		5	6.66817	20.3156	2.98757	11.0601	-
72877		1		6	15.3246	20.1581	5.92882	12.3461	-
39333		1		13	9.09684	20.0471	10.1077	5.45695	-
75704		2		13	3.2122	19.7	5.79407	4.69215	P:protein phosphorylation; F:protein tyrosine kinase activity; F:transferase activity, transferring phosphorus-containing groups
109513		1		14	27.5331	19.5813	6.911	9.59428	F:molecular_function; P:biological_process; C:cellular_component
74615		4		10	49.8237	19.1911	56.4441	67.2583	-
42557		15		3	17.8668	18.7079	27.5114	26.7351	-
24258		1		5	5.97862	18.5743	0	5.05603	-
74952		1		10	19.0974	18.4425	5.42424	8.7853	-
71537		14		4	9.98016	16.784	7.24009	35.3313	-
38439		2		11	3.96663	16.528	1.62038	5.24885	-
155806		1	GUA1	8	134.483	16.3342	209.46	109.378	P:late endosome to vacuole transport; C:cytoplasm; P:protein targeting to vacuole; P:late endosome to vacuole transport via multivesicular body sorting pathway; C:late endosome; P:protein transport; F:molecular_function
181103		12		12	31.9581	16.2525	19.1204	29.7042	F:NAD+ binding
67488		2	GUA1/GUA2	1	1.67952	16.2525	4.78011	420.283	-
41508		1		2	23.862	16.0518	122.748	41.5094	-
75363		3		11	5.01012	15.9861	9.40349	10.1535	-
22062		3		3	0.83679	15.9338	0	0.867456	-
75084		4		11	5.772	15.665	0	8.52825	-
29273		1		13	2.99769	15.387	0	3.14132	-
181859		6		13	13.299	15.3325	9.01907	6.67778	-
92600		4		14	2.82228	15.0312	2.94727	73.3076	P:phosphate ion transport; C:membrane; F:inorganic phosphate transmembrane transporter activity
55100		2		8	4.70928	14.7081	12.1125	13.6124	-
70805		1		4	7.5484	14.609	4.29673	5.96498	-
57681		4		14	0.461449	14.5274	12.8182	91.9407	C:integral to membrane; C:cell outer membrane
72199		2		5	25.514	14.4467	25.4939	33.426	P:isoprenoid biosynthetic process; F:molecular_function; F:transferase activity; P:biological_process; C:cellular_component; P:proteolysis; F:peptidase activity
38982		9		12	24.0978	14.4135	9.0632	14.6115	F:helicase activity; F:ATP binding; F:nucleotide binding; F:nucleoside-triphosphatase activity; F:DNA binding; F:hydrolase activity
25635		1		7	4.11484	14.2879	12.6069	11.6678	-
71538		14		4	27.5331	13.9806	16.4477	30.4449	-
53817		4		6	40.5922	13.5437	5.31123	10.4456	-
139523		1		12	15.5983	13.4875	11.1073	12.238	F:ADP binding
103637		2		5	4.42028	13.2673	10.4057	12.0382	F:carbon-sulfur lyase activity; P:metabolic process; C:cellular_component
26697		1		8	11.0504	13.1777	25.8384	38.2619	-
74102		1		8	62.2331	13.0673	19.2165	0.889252	-
28406		4		11	4.00481	12.6643	4.96635	6.89459	-
24464		4		5	5.74604	12.1137	2.37521	4.39655	-
24810		1		6	0.286277	11.9284	0	0.541165	-
133105		12		7	3.55427	11.82	10.4293	6.43495	F:N-acetyltransferase activity; F:transferase activity
98043		1		10	6.90831	11.82	6.95288	9.65242	-
80150		2		5	4.72346	11.5573	5.09878	3.14598	-
28852		1		12	2.0046	11.4053	3.35446	0	-
73053		3		7	12.107	11.1318	17.025	21.2111	F:transferase activity, transferring phosphorus-containing groups; F:kinase activity; P:phosphorylation; F:protein serine/threonine kinase activity; F:transferase activity
69018		1		1	3.38869	11.1128	6.5369	9.07493	F:mRNA binding
139351		2		11	2.11087	10.835	0	8.84806	-
54528		1		7	0.825993	10.835	0	0	-
44107		14		4	2.42411	10.5994	4.15662	9.61745	-
116503		1		12	2.13159	10.4855	0	5.70842	-
75776	GT32	11		13	38.8117	10.4434	18.4293	17.7672	F:molecular_function; F:transferase activity; P:biological_process; F:transferase activity, transferring glycosyl groups; C:cellular_component
73881		4		8	7.31348	10.1578	5.97513	8.29505	-
82187		5		9	10.2205	10.1183	11.9038	7.57421	-
51564		1		3	7.11866	10.1052	9.90696	10.5443	F:ATP binding; F:protein kinase activity; P:protein phosphorylation; F:transferase activity, transferring phosphorus-containing groups; F:protein serine/threonine kinase activity
23908		1		5	2.90271	10.0791	11.8576	6.85896	-
176057		1		7	7.86486	10.0457	8.44169	11.3286	F:metal ion binding; F:zinc ion binding; P:biological_process; C:cellular_component; F:nucleic acid binding
131529		3		6	15.5033	10.0015	17.6496	5.44496	-
70826		2		4	7.8787	10.0015	14.708	13.6124	P:metabolic process; F:catalytic activity; F:oxaloacetase activity; F:hydrolase activity; F:methylisocitrate lyase activity; F:lyase activity; C:cellular_component
22794		1		3	11.0132	9.84999	1.93136	10.7249	-
45490		12	all except NZE,RUS,SLV,USA,(COLS)	6	22.5611	9.46747	9.28176	256.851	-
28370		1		11	5.76137	9.25409	10.8871	21.4117	-
21452		10		2	22.5288	9.1242	21.4686	17.3857	-
48591	GH47	11		13	66.5402	9.06513	24.3766	25.7334	F:calcium ion binding; C:membrane; F:mannosyl-oligosaccharide 1,2-alpha-mannosidase activity; P:protein glycosylation; F:hydrolase activity; P:metabolic process; F:hydrolase activity, acting on glycosyl bonds; C:extracellular region; C:cytoplasmic membrane-bounded vesicle lumen; C:cytoplasmic vesicle; P:carbohydrate metabolic process; P:cellular protein catabolic process; P:biological_process
72292		1		5	4.58885	9.02916	0	4.91559	-
28359		1		11	4.78596	8.72617	3.84975	5.93829	-
181617		1		13	9.06298	8.61874	14.4852	16.7577	F:metal ion binding; P:oxidation-reduction process; F:oxidoreductase activity, acting on paired donors, with incorporation or reduction of molecular oxygen; F:heme binding; F:oxidoreductase activity; F:electron carrier activity; F:iron ion binding; F:monooxygenase activity
20845		1		2	10.0836	8.44285	4.96635	6.89459	-
52274		2		4	1.17747	8.32394	12.241	21.9785	P:transcription from RNA polymerase II promoter; F:DNA binding; C:nucleus; F:zinc ion binding; P:regulation of transcription from RNA polymerase II promoter; F:sequence-specific DNA binding RNA polymerase II transcription factor activity; P:regulation of transcription, DNA-dependent; F:metal ion binding; P:transcription, DNA-dependent
75051		4		11	18.7532	8.05077	20.1268	35.6114	F:molecular_function; P:biological_process; C:cellular_component
29865		2		1	2.52946	7.92804	3.10901	10.071	-
174562		3		6	8.71047	7.87999	1.15881	3.75372	F:molecular_function; P:biological_process; C:cellular_component
69781		1		2	5.30759	7.83252	9.21466	8.52825	-
27149		1		9	5.83636	7.78562	2.28987	5.29824	-
83072		1		11	4.12997	7.73928	13.6574	4.21336	-
99368		1		8	4.39219	7.73928	0	0	F:transferase activity, transferring phosphorus-containing groups; F:kinase activity; P:phosphorylation
174781		2		7	10.2484	7.73928	19.7274	7.02227	P:carbohydrate transport
37297		1		9	0.483037	7.6035	0	2.06972	-
36602		2		8	0.307632	7.26368	2.13636	0.98861	-
33282		1		3	0.225178	7.25018	0	0	F:ATP binding; F:protein kinase activity; P:protein phosphorylation; F:transferase activity, transferring phosphorus-containing groups; F:protein serine/threonine kinase activity
64293		3		7	9.83034	7.22333	19.8286	14.4191	P:cellular metabolic process; F:catalytic activity; F:coenzyme binding; P:oxidation-reduction process; F:oxidoreductase activity; P:biological_process; C:cellular_component; F:isomerase activity
38479		1		11	11.5027	7.22333	8.49797	8.84806	-
74895		4		10	9.39717	7.0663	8.31323	11.5409	-
69128		1		2	4.7734	7.0663	1.03915	2.40436	-
75042		1	COLS	11	1.71712	6.99032	176.813	7.61123	-
75047		3		11	7.244	6.95294	2.04497	9.46316	-
140495		3		13	3.1769	6.81923	2.67419	2.47498	-
67224		2		13	6.34791	6.77187	1.32781	14.7468	F:molecular_function; P:biological_process; C:cellular_component
73529		1		7	48.2403	6.77187	3.98342	1.84334	-
48122		3		11	13.7938	6.43663	18.9311	17.5209	-
29824		2		1	1.79919	6.43663	3.78622	1.75209	P:oxidation-reduction process; F:oxidoreductase activity; C:integral to membrane; C:membrane; F:molecular_function; P:biological_process; C:cellular_component
44100		3		4	9.12371	6.37352	18.7455	15.6142	-
57702		1		17	1.29568	6.37352	0	5.20474	F:metal ion binding; P:oxidation-reduction process; F:cofactor binding; F:oxidoreductase activity; F:oxidoreductase activity, acting on the CH-OH group of donors, NAD or NADP as acceptor; F:zinc ion binding
19972		17		1	11.1706	6.19142	5.46298	6.74138	-
115346		4		13	0.669029	6.0757	0	0	C:membrane; P:transport; F:transporter activity; P:nitrite transport; F:nitrite uptake transmembrane transporter activity
94840		1		10	23.1157	5.95329	9.10497	8.10262	P:biological_process; C:cellular_component
53059		12		5	8.75008	5.71516	5.88321	27.2248	-
100065		4		1	7.97011	5.70263	10.0634	55.8825	F:exonuclease activity; F:molecular_function; P:biological_process; F:endonuclease activity; C:extracellular region
23966		1		5	2.02875	5.70263	6.70892	9.31374	-
72889		6		6	10.8696	5.65304	3.32529	6.15517	-
75362		3		11	6.74086	5.60431	9.88988	10.6787	-
37812		2		9	19.0014	5.58025	9.84743	7.5949	-
71699		6		5	7.20747	5.54692	4.56802	6.94557	F:hydrolase activity, hydrolyzing O-glycosyl compounds; P:carbohydrate metabolic process; C:cellular_component
61582		1		4	0.865159	5.52102	1.62382	0	P:oxidation-reduction process; F:N,N-dimethylaniline monooxygenase activity; F:monooxygenase activity; F:NADP binding; F:flavin adenine dinucleotide binding
72938		2		7	10.2102	5.4175	6.37348	11.0601	P:carbohydrate transport
20791		3		2	8.39534	5.32868	7.83624	5.07675	P:oxidation-reduction process; F:oxidoreductase activity; P:metabolic process
83018		1		11	1.37944	5.25333	0.772543	1.07249	-
28975		4		12	3.98679	5.2008	4.5889	1.41569	-
32655		1		3	0.715427	5.11889	1.50555	4.18018	P:cellular metabolic process; F:catalytic activity; F:coenzyme binding; P:oxidation-reduction process; F:oxidoreductase activity; P:electron transport chain; F:oxidoreductase activity, acting on the CH-CH group of donors; F:flavin adenine dinucleotide binding; P:secondary metabolic process; C:cellular_component
74009		9		8	1.56216	4.61063	16.2727	12.5504	-
24118		2		5	0.0754332	4.45274	0	0	-
75644		12		12	23.1059	4.3196	16.516	22.9285	-
24556		1		5	2.64604	4.22143	3.72476	1.72365	-
72977		2		7	3.67108	4.1673	7.35401	7.94056	-
179606		1		11	12.8371	4.14076	7.30717	13.5257	-
79711		4		4	2.65069	4.12434	1.81955	0.280668	-
81598		2		8	3.60372	3.97614	4.67778	9.74098	-
35913		5		6	0.451911	3.95197	0	3.22725	C:integral to membrane; P:transmembrane transport
28923		1		12	1.51849	3.94	3.47644	0.536246	-
78938		2		3	9.41665	3.84674	11.3139	13.6124	-
136367		3		9	3.63888	3.80175	4.47262	7.24402	-
28305		1		11	0.212963	3.59171	2.11275	0.977686	F:metal ion binding; F:zinc ion binding; P:protein ubiquitination; F:ubiquitin-protein ligase activity; P:protein import into peroxisome matrix; P:peroxisome organization; C:integral to peroxisomal membrane; P:negative regulation of translation; P:regulation of ER to Golgi vesicle-mediated transport; P:regulation of protein ubiquitination; F:small conjugating protein ligase activity; P:regulation…
104521		3		6	6.79055	3.36839	17.8325	15.5872	-
112250	GT2	2		8	5.93988	3.3	4.8529	6.7371	F:transferase activity
37894		4		10	2.61256	3.29582	0.323117	1.42047	F:molecular_function; P:biological_process; C:cellular_component
39202		14		12	3.65103	3.27781	2.24946	24.5366	F:ATP binding; F:protein kinase activity; P:protein phosphorylation; F:transferase activity, transferring phosphorus-containing groups; F:protein serine/threonine kinase activity; P:oxidation-reduction process; F:oxidoreductase activity; P:metabolic process; F:nucleic acid binding
29275		3		13	4.20606	3.26683	7.6866	24.0098	-
20842		4		2	1.16071	3.18676	0	0	-
82185		2		9	10.7973	3.18676	18.7455	6.93965	-
52015		1		3	2.0952	3.17122	5.59622	7.76902	-
39598		1		14	0.303722	3.11798	3.66819	7.63861	C:integral to membrane; P:transmembrane transport; F:molecular_function
161770		2		1	1.95235	2.955	0.86911	18.5005	-
72140		1		5	1.85223	2.955	0	1.60874	-
23953		1		5	1.9186	2.94163	1.73036	34.4313	-
27779		2		10	24.7054	2.92838	13.7805	22.3194	-
79007		2		3	4.06795	2.92838	0	6.37698	-
32084		10		2	1.16267	2.92048	1.37433	7.79074	P:DNA integration; P:DNA recombination; F:DNA binding
23567		3		4	58.869	2.91524	8.57418	7.14193	-
22944		4		3	3.85706	2.86387	0	2.33869	F:acid phosphatase activity
115852		1		12	4.45318	2.82652	6.65058	3.84698	F:molecular_function; P:biological_process; C:cellular_component
73861		4		8	1.38698	2.78714	2.04935	6.25907	F:ubiquitin thiolesterase activity; P:ubiquitin-dependent protein catabolic process
79009		4		3	5.2723	2.76638	9.76362	9.03631	F:kinase activity; F:ATP binding; F:protein kinase activity; P:phosphorylation; F:nucleotide binding; P:protein phosphorylation; F:transferase activity, transferring phosphorus-containing groups; F:protein serine/threonine kinase activity
34334		9		5	2.24429	2.73151	8.03379	18.5884	P:DNA integration; P:DNA recombination; F:DNA binding
57677		1		14	4.58501	2.72008	1.60004	4.44254	-
39588		4		14	1.83554	2.70875	0	0.737338	-
35957		3		7	13.9365	2.67531	25.1792	13.8365	F:molecular_function; P:biological_process; C:cellular_component; C:nuclear pore; F:structural constituent of nuclear pore; P:intracellular transport
39682		1		14	0.396477	2.6004	0	0.707844	-
29186	GH72	3		12	0.939622	2.57976	0	2.10668	F:transferase activity; P:carbohydrate metabolic process; F:catalytic activity; C:fungal-type cell wall
21942		1		2	7.09549	2.56956	7.55748	15.3879	F:molecular_function; P:biological_process; C:cellular_component
31417		1		1	0.642115	2.29717	2.70253	5.62774	F:mRNA binding
53061		2		5	1.77062	2.09035	2.45922	3.98305	-
26758	GT15	4		8	4.46863	2.077	10.9958	12.4382	P:protein glycosylation; F:transferase activity; C:membrane; F:mannosyltransferase activity; F:transferase activity, transferring glycosyl groups; F:GDP-Man:Man3GlcNAc2-PP-Dol alpha-1,2-mannosyltransferase activity; F:alpha-1,2-mannosyltransferase activity; P:protein O-linked glycosylation; C:Golgi apparatus; P:cell wall mannoprotein biosynthetic process; P:N-glycan processing
28427		5		11	10.6396	1.9177	9.02439	22.9684	-
39417		1		13	3.70246	1.85214	1.08948	0.504163	F:molecular_function; P:biological_process; C:cellular_component
50478		9		2	2.93507	1.58949	3.73994	8.65336	-
88953		8		6	4.80238	1.50254	5.59766	5.58968	-
83961		1		14	0.999091	1.37152	0	0.746671	-
79712		4		4	1.75133	0.289577	0.170338	0.86707	F:helicase activity; F:nucleic acid binding; F:ATP binding; F:DNA binding
53503	GH18	17		5	1.84597	0	2.17278	6.03277	F:hydrolase activity, hydrolyzing O-glycosyl compounds; F:hydrolase activity; P:metabolic process; P:carbohydrate metabolic process; F:hydrolase activity, acting on glycosyl bonds; F:catalytic activity; F:cellulose binding; C:extracellular region; F:carbohydrate binding
131368		16		6	0	0	0	0	F:nucleic acid binding; F:DNA binding
48793		16		14	0.0509872	0	0	0	-
44623		15		5	1.83554	0	5.79407	2.68123	-
32637		15		3	1.32918	0	0	1.52553	-
22056		15		3	1.1931	0	6.37348	0	-
39203		14		12	0.441708	0	2.04497	23.6579	F:molecular_function; P:biological_process; C:cellular_component
71536		14		4	2.92838	0	2.21045	9.20607	-
79715		14		4	3.08804	0	1.18699	3.11261	-
39204		14		12	1.29382	0	1.09573	3.04231	F:nucleic acid binding
23840		14		4	0.532212	0	0	1.14021	-
139618		14		12	0	0	0	0	-
57307		13		12	2.12182	0	0	31.9288	-
44105		13		4	8.35274	0	0	27.8366	-
71533		13		4	14.3172	0	6.03803	22.353	-
34299		13		4	0.831188	0	0	0	-
71539		13		4	1.22369	0	0	0	-
29200		12		12	1.60933	0	4.03953	17.4469	-
71561		12		5	2.04178	0	4.29673	11.93	-
71562		12		5	2.66816	0	0	3.64868	-
38353		12		11	0.0747505	0	0	0.800729	-
38354		12		11	1.69101	0	0	0.696697	-
28378		12		11	0	0	0	0	-
18883		12		1	0.0874067	0	0	0	-
75779		11		13	75.135	0	26.7887	24.1733	F:hydrolase activity; C:cellular_component; P:proteolysis; F:aspartic-type endopeptidase activity
26337		11		7	0.333735	0	1.44852	0	-
27059		11		9	0	0	0	0	-
25568		10		6	13.6046	0	2.4994	2.31322	-
25545		10		6	0.986735	0	0	2.04579	-
20777		10		2	1.80194	0	1.75015	1.61978	-
36582		10		8	0	0	0	0	-
20775		10		2	0.164787	0	0	0	-
20776		10		2	0.204638	0	0	0	-
72415		9		6	22.0265	0	6.42704	13.3836	-
23880		9		5	1.01032	0	2.14235	5.45258	P:DNA integration; P:DNA recombination; F:DNA binding
48169		9		12	2.10416	0	0	2.87742	C:3-isopropylmalate dehydratase complex; P:metabolic process; F:3-isopropylmalate dehydratase activity; P:leucine biosynthetic process; F:hydro-lyase activity; F:4 iron, 4 sulfur cluster binding; P:cellular amino acid biosynthetic process; F:DNA binding; F:lyase activity
38355		9		11	0.391895	0	0	0	-
25398		8		6	0	0	0	0	-
33397		8		3	0.0417168	0	0	0	-
28291		8		11	0.754714	0	0	0	-
71052		7		4	3.83304	0	14.9964	13.8793	F:amino acid transmembrane transporter activity; C:integral to membrane; C:membrane; P:amino acid transmembrane transport
29817		7		1	0.523254	0	1.73036	3.20292	-
31514		7		2	0	0	0	0	-
39645		7		14	0	0	0	0	-
44940		6		6	28.5404	0	18.6541	2.15806	-
27045		6		8	0.461735	0	0	0.549569	F:metal ion binding; F:zinc ion binding
38293		6		10	0	0	0	0	-
39629		6		14	0.177633	0	0	0	-
26300		6		7	0.286058	0	0	0	-
73518		5		7	6.99404	0	2.19775	15.2553	-
29108		5		12	3.87503	0	2.83266	8.52035	P:regulation of transcription, DNA-dependent; F:sequence-specific DNA binding; F:sequence-specific DNA binding transcription factor activity
72888		5		6	2.40289	0	0	3.21747	F:transmembrane transporter activity; F:substrate-specific transmembrane transporter activity; C:integral to membrane; C:membrane; P:transmembrane transport; P:transport; P:carbohydrate transport
37736		5		9	0.485878	0	0	2.89152	F:zinc ion binding; P:biological_process; C:cellular_component
139803		5		12	2.23706	0	0	2.76502	-
74150		5		9	9.77231	0	0	2.49241	-
75682		5		12	13.2739	0	4.02535	1.86275	-
36583		5		8	0	0	0	0	-
136507		5		9	0	0	0	0	F:nucleic acid binding; P:DNA integration; F:zinc ion binding; F:metal ion binding
29684		5		14	0	0	0	0	-
28976		5		12	1.40205	0	0	0	-
28977		5		12	1.60319	0	0	0	-
34822		4		5	6.02402	0	10.266	27.3161	-
29237		4		12	7.32577	0	10.2431	17.3801	-
72385		4		6	12.7547	0	6.5369	15.1249	-
85597		4		2	4.365	0	4.66352	15.1064	-
27485		4		9	3.94604	0	6.19285	15.0453	F:metal ion binding; F:zinc ion binding
29634		4		14	2.21909	0	5.70759	13.2061	-
70068		4		3	9.28828	0	4.60733	12.7924	-
57066		4		12	8.75815	0	0	11.7974	-
74082		4		8	15.094	0	10.2431	9.48006	C:integral to membrane; C:membrane; P:transport; F:transporter activity; F:methyltransferase activity; P:metabolic process; P:methylation
67543		4		1	1.21658	0	0	8.23075	F:molecular_function; P:biological_process; C:cellular_component
55062		4		8	6.58172	0	1.82099	7.58405	P:oxidation-reduction process; F:oxidoreductase activity; F:acyl-CoA dehydrogenase activity; P:metabolic process; F:oxidoreductase activity, acting on the CH-CH group of donors; F:flavin adenine dinucleotide binding; F:nucleotide binding; P:nitrogen compound metabolic process; F:nitroalkane oxidase activity; F:FAD binding; F:nitroethane oxidase activity
75230		4		11	4.35941	0	0	4.91559	-
29528		4		13	6.78003	0	4.78011	4.42403	F:hydrolase activity, acting on carbon-nitrogen (but not peptide) bonds; F:hydrolase activity
96155		4		6	2.08443	0	4.321	3.99912	P:metabolic process; F:catalytic activity; F:pyridoxal phosphate binding; F:transaminase activity; F:transferase activity
34343		4		5	0.770157	0	0	3.71247	F:molecular_function; P:biological_process; C:cellular_component
24932		4		6	1.55743	0	3.86271	3.57497	-
74838		4		10	19.6347	0	3.86271	3.57497	-
34084		4		4	1.447	0	0	3.22922	-
23919		4		5	0.319224	0	0	2.56465	-
51419		4		2	3.25866	0	0.403385	1.68001	F:GTP binding; F:GTPase activity; P:GTP catabolic process
22469		4		3	1.04179	0	0	1.59424	-
74699		4		10	32.7621	0	12.8541	1.48707	-
39583		4		14	0	0	0	1.40445	-
96132		4		1	0.12147	0	0	1.30118	-
20800		4		2	1.90157	0	2.75114	1.2731	-
28304		4		11	0.377166	0	0	1.21206	-
34354		4		5	1.82314	0	0	1.19568	-
29679		4		14	0.155554	0	2.1605	0.99978	-
36441		4		7	0.728817	0	0	0.650592	F:monooxygenase activity; F:molecular_function; P:biological_process; C:cellular_component
39684		4		14	0.161432	0	1.86845	0.576421	-
28939		4		12	1.01212	0	0	0.551281	-
38868		4		12	0	0	0	0.324699	-
24579		4		5	0.395347	0	5.88321	0	-
39610		4		14	0	0	0	0	-
29683		4		14	0	0	0	0	-
29698		4		14	0	0	0	0	-
29707		4		14	0	0	0	0	-
29733		4		14	0	0	0	0	F:metal ion binding; F:zinc ion binding; P:protein ubiquitination; F:ubiquitin-protein ligase activity; F:helicase activity; F:nucleic acid binding; F:ATP binding; F:DNA binding; F:molecular_function; C:integral to membrane; C:membrane; P:biological_process; C:cellular_component
31501		4		2	0.0426044	0	0	0	-
132297		4		6	0.044952	0	0	0	F:metal ion binding; F:nucleic acid binding; P:DNA integration; F:zinc ion binding; F:actin binding; P:cellular component organization
29734		4		14	0.0487312	0	0	0	-
39613		4		14	0.0608466	0	0	0	-
22063		4		3	0.764808	0	0	0	-
57500		4		13	1.54391	0	0	0	-
39614		4		14	1.55116	0	0	0	F:metal ion binding; F:histone-lysine N-methyltransferase activity
116839		4		13	1.70205	0	0	0	-
72878		4		6	2.59598	0	0	0	-
138389		4		11	3.06698	0	0	0	-
72316		4		6	3.09747	0	0	0	-
27775		4		10	4.07821	0	0	0	-
24940		3		6	10.7866	0	36.1951	39.3247	F:molecular_function; P:biological_process; C:cellular_component
73585		3		8	147.274	0	7.80426	23.4744	-
75424		3		12	11.2956	0	9.80535	20.4186	-
20824		3		2	16.6802	0	22.2762	12.0265	-
72032		3		5	5.62134	0	0	11.0601	-
75943		3		13	10.3888	0	0	10.946	F:molecular_function; P:biological_process; C:cellular_component
180051		3		11	2.6839	0	0	9.66594	C:integral to membrane; C:membrane; P:transport; F:transporter activity
71496		3		4	7.60438	0	24.2799	8.42672	P:metabolic process; F:catalytic activity; F:pyridoxal phosphate binding; F:transferase activity; F:transaminase activity
96453		3		8	2.52657	0	4.49892	8.32758	F:methyltransferase activity; P:metabolic process; P:methylation
97313		3		11	7.1892	0	0	7.37338	-
67432		3		1	3.32218	0	18.9624	7.31244	-
25665		3		7	1.42376	0	4.36208	6.0557	-
77444		3		2	2.1303	0	2.7913	5.81259	-
28347		3		11	2.13159	0	0	5.70842	-
67433		3		1	4.57592	0	5.38604	4.98482	-
46271		3		8	1.41386	0	0	4.78273	F:methyltransferase activity; P:metabolic process; P:methylation
38223		3		10	4.10623	0	6.59325	4.57658	-
69095		3		2	0.509872	0	0	3.27706	-
134412		3		7	8.27974	0	15.1313	3.18275	-
20837		3		2	0.302324	0	0	2.77586	-
39587		3		14	1.11789	0	0	2.66107	-
22786		3		3	0.801433	0	1.79535	2.49241	-
72186		3		5	1.9885	0	15.9337	2.45779	-
97113		3		7	0.247489	0	0	1.98833	-
34289		3		4	0.88024	0	4.26478	1.97354	-
36581		3		7	0.0382404	0	0	1.84334	F:peroxidase activity
82582		3		10	1.62124	0	0	1.79656	-
27020		3		8	0.278112	0	0	1.78749	-
33486		3		4	0.430205	0	0	1.38251	-
132990		3		7	0.534224	0	2.8538	1.32061	F:metal ion binding; F:zinc ion binding
29455		3		13	0.277312	0	2.75114	1.2731	-
35850	GT25	3		6	1.72082	0	1.25792	1.16422	F:molecular_function; P:biological_process; C:cellular_component; P:lipopolysaccharide biosynthetic process
24580		3		5	1.81216	0	0.811908	1.12714	P:oxidation-reduction process; F:oxidoreductase activity, acting on paired donors, with incorporation or reduction of molecular oxygen, 2-oxoglutarate as one donor, and incorporation of one atom each of oxygen into both donors; F:oxidoreductase activity; F:oxidoreductase activity, acting on paired donors, with incorporation or reduction of molecular oxygen; F:iron ion binding; F:L-ascorbic acid b…
72141		3		5	1.40231	0	0	1.09914	-
60823		3		3	1.33587	0	0	0.983117	F:monooxygenase activity; P:oxidation-reduction process; F:oxidoreductase activity
29009		3		12	0.28095	0	0	0.902863	-
29678		3		14	0.277312	0	0	0.848734	-
22950		3		3	0.365753	0	0	0.652993	-
75972		3		14	1.37666	0	5.97513	0	-
25662		3		7	0.954777	0	3.08394	0	-
38352		3		10	0.107133	0	2.97594	0	-
29718		3		14	0	0	0	0	F:molecular_function; P:biological_process; C:cellular_component
28290		3		11	0.0167885	0	0	0	-
35955		3		7	0.0534623	0	0	0	F:N-acetyltransferase activity; C:ribosome; F:transferase activity; P:biological_process; C:cellular_component
22951		3		4	0.0799026	0	0	0	C:integral to membrane; P:transmembrane transport
29665		3		14	0.24243	0	0	0	-
27571		3		9	0.31063	0	0	0	-
24873		3		6	0.401145	0	0	0	-
27049		3		8	0.415594	0	0	0	-
37305		3		9	0.429594	0	0	0	-
27128		3		9	0.501662	0	0	0	-
65663		3		9	1.07648	0	0	0	-
18888		3		1	1.73065	0	0	0	-
44065		3		4	3.32475	0	0	0	P:metabolic process; F:catalytic activity; F:pyridoxal phosphate binding; F:transferase activity; F:transaminase activity; C:mitochondrion; P:glycine biosynthetic process, by transamination of glyoxylate; F:alanine-glyoxylate transaminase activity
36062		3		7	4.82827	0	0	0	-
71580		2		5	0.529483	0	3.67701	158.244	-
73537		2		8	3.70445	0	13.9058	16.0874	-
36847		2		8	6.86585	0	12.1015	15.6801	-
74681		2		10	2.21014	0	5.20284	15.6496	F:molecular_function; P:biological_process; C:cellular_component
46827		2		9	7.20785	0	6.21803	12.9484	-
23853		2		5	11.2786	0	0	12.7924	-
25233		2		6	12.0949	0	0	9.48006	P:oxidation-reduction process; F:oxidoreductase activity; F:UDP-N-acetylmuramate dehydrogenase activity; F:catalytic activity; F:oxidoreductase activity, acting on CH-OH group of donors; F:flavin adenine dinucleotide binding; C:cellular_component
72152		2		5	0.829765	0	2.61924	8.48444	-
152750		2		5	41.6588	0	19.9518	7.69396	F:molecular_function; P:biological_process; C:cellular_component
72944		2		7	6.34661	0	3.24075	7.49835	-
70752		2		3	4.12997	0	0	7.37338	-
73196		2		7	11.4091	0	0	6.93965	-
35423		2		6	2.69962	0	3.19561	6.90099	-
45333		2		6	0.78666	0	9.93269	6.89459	-
97752		2		4	4.9059	0	0	6.43495	F:molecular_function; P:biological_process; C:cellular_component; P:regulation of transcription, DNA-dependent; P:transcription from RNA polymerase II promoter; F:sequence-specific DNA binding RNA polymerase II transcription factor activity; F:zinc ion binding; P:regulation of transcription from RNA polymerase II promoter; C:nucleus
36792		2		8	4.18767	0	1.14494	5.82806	-
24823		2		6	0.523129	0	5.73613	5.30883	-
29245		2		12	2.47545	0	3.50834	4.87049	-
29019		2		12	1.38577	0	0	4.68771	C:integral to membrane; P:transmembrane transport; F:molecular_function; F:transmembrane transporter activity
47289		2		9	1.15929	0	0	4.65687	P:transcription from RNA polymerase II promoter; F:DNA binding; C:nucleus; F:zinc ion binding; P:regulation of transcription from RNA polymerase II promoter; F:sequence-specific DNA binding RNA polymerase II transcription factor activity; P:regulation of transcription, DNA-dependent; F:metal ion binding; P:transcription, DNA-dependent
34365		2		5	6.06589	0	8.9627	4.14753	-
80994		2		6	4.36239	0	3.72476	4.02184	-
74575		2		9	1.12635	0	0	4.02184	P:transcription from RNA polymerase II promoter; F:DNA binding; C:nucleus; F:zinc ion binding; P:regulation of transcription from RNA polymerase II promoter; F:sequence-specific DNA binding RNA polymerase II transcription factor activity; P:regulation of transcription, DNA-dependent; F:metal ion binding; P:transcription, DNA-dependent
71188		2		4	1.21725	0	0	3.7255	P:intracellular signal transduction; P:signal transduction by phosphorylation; P:phosphorylation; C:membrane; F:ATP binding; F:kinase activity; P:signal transduction; P:phosphorelay signal transduction system; P:regulation of transcription, DNA-dependent; F:signal transducer activity; F:phosphorelay response regulator activity; F:phosphorelay sensor kinase activity; F:transferase activity, transf…
29252		2		12	3.07476	0	7.76464	3.59312	-
22039		2		3	1.69015	0	11.3587	3.50418	-
140376		2		12	2.05149	0	4.99881	3.46983	-
73589		2		8	10.4436	0	0	3.05105	-
26854		2		8	2.75331	0	1.91204	2.65442	F:molecular_function; P:biological_process; C:cellular_component
37062		2		8	4.52036	0	2.8538	2.64121	F:molecular_function; P:biological_process; C:cellular_component; P:cellular nitrogen compound biosynthetic process
36423		2		7	0.427699	0	0	2.5771	-
55104		2		8	15.6939	0	2.73149	2.52802	-
22516	GH43	2		3	0.90935	0	0	2.43524	F:hydrolase activity, hydrolyzing O-glycosyl compounds; P:carbohydrate metabolic process; F:carbohydrate binding; F:galactan 1,3-beta-galactosidase activity; F:hydrolase activity; P:metabolic process; F:hydrolase activity, acting on glycosyl bonds
71194		2		4	0.906153	0	4.84062	2.24001	-
35048		2		5	0.557632	0	0	2.24001	-
25473		2		6	0.622608	0	0.960826	2.22313	F:nucleic acid binding
72700		2		6	1.3111	0	0	2.10668	-
34942		2		5	1.20144	0	2.78115	1.93048	-
111675		2		11	1.76426	0	3.7127	1.71807	F:metal ion binding; P:oxidation-reduction process; F:oxidoreductase activity, acting on paired donors, with incorporation or reduction of molecular oxygen; F:heme binding; F:oxidoreductase activity; F:electron carrier activity; F:iron ion binding; F:monooxygenase activity; F:oxidoreductase activity, acting on paired donors, with incorporation or reduction of molecular oxygen, reduced flavin or f…
140310		2		12	8.2342	0	7.14782	1.65384	F:metal ion binding; P:oxidation-reduction process; F:oxidoreductase activity, acting on paired donors, with incorporation or reduction of molecular oxygen; F:heme binding; F:oxidoreductase activity; F:electron carrier activity; F:iron ion binding; F:monooxygenase activity
23045		2		4	3.53636	0	0	1.6235	-
37237		2		8	0.604385	0	0	1.61855	-
24874		2		6	0.379767	0	0	1.52553	-
24551		2		5	1.33077	0	0	1.47468	-
39691		2		14	5.08099	0	1.84738	1.28233	-
26298		2		7	1.07272	0	2.48317	1.1491	-
26839		2		8	0.471996	0	0	1.01121	-
36585		2		8	0.65704	0	0	1.00546	F:ATPase activity; F:ATP binding; F:nucleotide binding; F:nucleoside-triphosphatase activity; P:ATP catabolic process
29963		2		1	0.363381	0	1.94116	0.89828	-
24558		2		5	0.279998	0	0	0.749835	-
35999		2		7	0.59531	0	10.3354	0	-
29590		2		13	0	0	3.94236	0	-
57038		2		12	2.6109	0	3.29663	0	F:transferase activity; F:transferase activity, transferring acyl groups, acyl groups converted into alkyl on transfer; P:carboxylic acid metabolic process; F:catalytic activity; P:branched-chain amino acid biosynthetic process; F:2-isopropylmalate synthase activity; P:leucine biosynthetic process; F:transferase activity, transferring acyl groups; P:cellular amino acid biosynthetic process
127033		2		3	0	0	0	0	F:RNA binding; P:RNA-dependent DNA replication; F:RNA-directed DNA polymerase activity; F:nucleic acid binding; P:DNA integration; F:zinc ion binding
33303		2		3	0	0	0	0	-
134045		2		7	0	0	0	0	-
139785		2		12	0	0	0	0	-
39592		2		14	0	0	0	0	-
29661		2		14	0	0	0	0	-
39624		2		14	0	0	0	0	-
39625		2		14	0	0	0	0	-
39626		2		14	0	0	0	0	-
39679		2		14	0	0	0	0	-
29717		2		14	0.0193895	0	0	0	-
39536		2		13	0.0223846	0	0	0	-
38339		2		10	0.0252019	0	0	0	P:proteolysis; F:serine-type endopeptidase activity; F:serine-type peptidase activity; F:hydrolase activity; F:peptidase activity; C:cellular_component; C:cell septum; F:tripeptide aminopeptidase activity; C:fungal-type cell wall
39651		2		14	0.0462741	0	0	0	-
31482		2		2	0.0500602	0	0	0	-
36557		2		7	0.201462	0	0	0	F:kinase activity; F:ATP binding; F:protein kinase activity; P:phosphorylation; P:protein phosphorylation; F:transferase activity, transferring phosphorus-containing groups; F:nucleotide binding; C:cellular_component
34361		2		5	0.26222	0	0	0	F:3-oxoadipate enol-lactonase activity; P:beta-ketoadipate pathway; F:hydrolase activity
20677		2		1	0.832934	0	0	0	-
139860	PL14	2		12	1.01225	0	0	0	-
75980		2		14	1.14288	0	0	0	-
37299		2		9	1.71583	0	0	0	-
73052		2		7	11.4786	0	0	0	-
114070		1		13	27.4457	0	24.2799	106.738	-
31487		1		2	13.4606	0	22.0318	27.6729	-
21407		1		2	4.0513	0	30.0464	21.4881	F:metal ion binding; P:oxidation-reduction process; F:oxidoreductase activity, acting on paired donors, with incorporation or reduction of molecular oxygen; F:heme binding; F:oxidoreductase activity; F:electron carrier activity; F:iron ion binding; F:monooxygenase activity
74651		1		10	8.96108	0	16.6265	19.7845	-
43313		1		4	9.30429	0	6.59325	18.3063	-
57536		1		13	4.45216	0	13.314	18.1411	F:heme binding; F:iron ion binding; F:oxidoreductase activity, acting on paired donors, with incorporation or reduction of molecular oxygen; F:electron carrier activity; P:oxidation-reduction process; F:oxidoreductase activity; F:metal ion binding; F:monooxygenase activity; F:oxidoreductase activity, acting on paired donors, with incorporation or reduction of molecular oxygen, reduced flavin or f…
57659		1		14	25.8493	0	7.901	16.8186	F:molecular_function; P:biological_process; C:cellular_component
74901		1		10	3.78855	0	9.17781	14.1569	F:hydrolase activity, hydrolyzing O-glycosyl compounds; F:hydrolase activity; P:metabolic process; P:carbohydrate metabolic process; F:hydrolase activity, acting on glycosyl bonds
125304		1		3	5.34623	0	7.42541	13.7446	-
29973		1		1	3.4179	0	5.2746	13.4246	-
28426		1		11	3.9285	0	0	11.8693	-
29729		1		14	2.55665	0	10.2431	11.0601	-
74061		1		8	7.14225	0	26.5036	10.5125	-
45597		1		7	1.58236	0	0	10.1702	-
43345		1		4	7.79239	0	0	10.0167	F:ATPase activity, coupled to transmembrane movement of substances; C:integral to membrane; C:membrane; P:transport; P:ATP catabolic process; F:nucleotide binding; F:nucleoside-triphosphatase activity; F:ATP binding; F:ATPase activity
20451		1		1	2.89045	0	2.93033	9.49217	-
72640		1		6	13.7666	0	20.4862	9.48006	-
39618		1		14	0.362113	0	5.20284	8.82799	-
41860		1		2	4.15253	0	18.807	8.70301	F:transferase activity
73690		1		8	1.40969	0	0	8.49413	-
54945		1		7	1.21918	0	0	8.48891	F:histone binding
72956		1		7	2.93343	0	3.57391	8.26921	-
71577		1		5	6.25188	0	5.75051	7.98321	-
69409		1		2	3.80777	0	4.06818	7.53026	F:transferase activity
36605		1		8	0.696621	0	0	5.33015	-
23406		1		4	1.46419	0	4.42091	5.11448	P:intracellular signal transduction; P:signal transduction by phosphorylation; P:phosphorylation; C:membrane; F:ATP binding; F:kinase activity; P:signal transduction; P:phosphorelay signal transduction system; P:regulation of transcription, DNA-dependent; F:signal transducer activity; F:phosphorelay response regulator activity; F:phosphorelay sensor kinase activity; F:transferase activity, transf…
75260		1		11	3.36516	0	5.31123	4.91559	-
72358		1		6	5.55579	0	10.2431	4.74003	-
125783		1		3	0.82478	0	1.68462	4.67739	F:nucleic acid binding; F:exonuclease activity; P:rRNA processing; F:hydrolase activity; P:nucleic acid phosphodiester bond hydrolysis; F:nuclease activity; C:nucleus
29402		1		13	2.97068	0	5.03169	4.65687	-
77734		1		2	0.789979	0	0	4.48003	-
22014		1		3	0.240915	0	2.39005	4.42403	-
65790		1		10	0.49573	0	2.7913	4.30562	C:integral to membrane; C:membrane; P:transmembrane transport; P:transport; F:transporter activity
33939		1		4	1.02266	0	1.82099	4.21336	-
75236		1		11	2.29108	0	5.58261	3.87506	-
24864		1		6	3.36847	0	0.82952	3.83864	-
122098		1		1	1.11304	0	2.03409	3.76513	C:integral to membrane; P:transmembrane transport
29442		1		13	2.83123	0	1.80381	3.33889	-
25580		1		6	1.74433	0	0	3.29741	-
68979		1		1	4.34733	0	0	3.10458	P:metabolic process; F:catalytic activity; F:phosphopantetheine binding
134841		1		8	5.16671	0	0	2.91294	-
131036		1		5	2.49916	0	0	2.72248	F:acid-amino acid ligase activity; P:N-terminal protein myristoylation; F:transferase activity; F:glycylpeptide N-tetradecanoyltransferase activity; F:transferase activity, transferring acyl groups
68980		1		1	4.76136	0	0	2.66107	P:metabolic process; F:catalytic activity; C:integral to membrane; P:transmembrane transport
22981		1		4	2.18645	0	5.62366	2.60237	-
28381		1		11	0.039333	0	0	2.52802	-
70701		1		3	1.36689	0	2.71212	2.51009	-
18941		1		1	1.45659	0	0	2.28337	-
29456		1		13	1.15744	0	2.43572	2.25428	-
47557		1		10	2.12303	0	9.21466	2.13206	F:syntaxin binding; P:mycelium development
46817		1		9	3.05186	0	9.21466	2.13206	-
34991		1		5	0.576884	0	0	1.68534	F:molecular_function; P:biological_process; C:cellular_component
139187		1		11	4.12997	0	0	1.58001	F:acetate-CoA ligase activity; F:ligase activity; P:metabolic process; F:catalytic activity; P:acetyl-CoA biosynthetic process from acetate; F:AMP binding; C:mitochondrion; P:histone acetylation; F:nucleotide binding; F:ATP binding; P:acetate fermentation; F:acid-ammonia (or amide) ligase activity; C:cytosol; P:acetyl-CoA biosynthetic process; P:acetoin catabolic process; P:penicillin biosyntheti…
38249		1		10	3.32296	0	0	1.52553	-
35812		1		6	0.947861	0	0	1.4505	-
27636		1		9	0.366132	0	0	1.41192	-
28884		1		12	1.2284	0	0	1.36124	-
39271		1		13	2.83312	0	1.38554	1.28233	F:nucleobase transmembrane transporter activity; P:nucleobase transport; C:membrane; F:carbon-nitrogen ligase activity, with glutamine as amido-N-donor
18940		1		1	1.90752	0	4.99881	1.15661	-
38538		1		11	0.944923	0	2.26277	1.04711	-
39276		1		13	0.842189	0	0	1.04095	F:metal ion binding; P:oxidation-reduction process; F:oxidoreductase activity; F:zinc ion binding; F:alcohol dehydrogenase (NAD) activity
34435		1		5	3.90693	0	0	0.98861	-
74619		1		10	5.3647	0	0	0.912171	-
24922		1		6	0.419286	0	0	0.89828	-
24555		1		5	1.52815	0	1.82971	0.846704	-
34871		1		5	0.26222	0	0	0.766065	-
39615		1		14	0.146588	0	0	0.614448	-
37826		1		10	0.271755	0	1.98654	0.459639	-
38411		1		11	0.194494	0	0	0.390643	-
29671		1		14	0	0	63.3288	0	-
90530		1		8	0.688328	0	5.97513	0	-
93611		1		3	0.931267	0	2.81183	0	-
22015		1		3	0	0	0	0	-
33302		1		3	0	0	0	0	-
25385		1		6	0	0	0	0	-
37246		1		9	0	0	0	0	-
39594		1		14	0	0	0	0	-
39627		1		14	0	0	0	0	-
39628		1		14	0	0	0	0	-
39646		1		14	0	0	0	0	F:metal ion binding; F:zinc ion binding
39664		1		14	0	0	0	0	-
39666		1		14	0	0	0	0	-
29731		1		14	0	0	0	0	-
29737		1		14	0	0	0	0	-
39607		1		14	0.0178786	0	0	0	-
29740		1		14	0.0184786	0	0	0	-
36526		1		7	0.0379767	0	0	0	-
24872		1		6	0.0466663	0	0	0	-
28019		1		10	0.0792319	0	0	0	-
29637		1		14	0.085374	0	0	0	-
137605		1		10	0.0957673	0	0	0	F:transferase activity; F:transferase activity, transferring acyl groups; F:molecular_function; P:biological_process; C:cellular_component
39655		1		14	0.117162	0	0	0	-
22025		1		3	0.142052	0	0	0	F:ATP binding; F:protein kinase activity; P:protein phosphorylation; F:transferase activity, transferring phosphorus-containing groups; F:protein serine/threonine kinase activity
39608		1		14	0.151281	0	0	0	-
31578		1		2	0.165049	0	0	0	-
31914		1		2	0.252597	0	0	0	-
27208		1		9	0.266988	0	0	0	P:oxidation-reduction process; F:oxidoreductase activity
35079		1		5	0.301143	0	0	0	-
26855		1		8	0.322025	0	0	0	-
130545		1		5	0.565318	0	0	0	P:proteolysis; F:serine-type carboxypeptidase activity
37170		1		8	0.579644	0	0	0	-
36616		1		8	0.677951	0	0	0	-
29844		1		1	0.828666	0	0	0	-
27129		1		9	0.871882	0	0	0	-
29780		1		17	0.906153	0	0	0	-
28885		1		12	0.949417	0	0	0	-
102800		1		3	0.992997	0	0	0	P:oxidation-reduction process; F:choline dehydrogenase activity; P:alcohol metabolic process; F:oxidoreductase activity; F:oxidoreductase activity, acting on CH-OH group of donors; F:flavin adenine dinucleotide binding
18908		1		1	1.0012	0	0	0	-
104821		1		6	1.54572	0	0	0	F:RNA binding; C:cytoplasm; F:nucleotide binding; P:protein transport; P:transport
70712		1		3	1.85848	0	0	0	P:metabolic process; F:catalytic activity; F:cis-stilbene-oxide hydrolase activity; F:hydrolase activity
42258		1		2	2.25681	0	0	0	-
20676		1		1	3.63916	0	0	0	-
38321		1		10	4.46352	0	0	0	-
73689		1		8	4.47996	0	0	0	-
