# Supplementary material for: Global population genomics of the forest pathogen Dothistroma septosporum reveal chromosome duplications in high dothistromin‐producing strains
Source: Mol Plant Pathol. 2019 Apr 1;20(6):784–99. doi: 10.1111/mpp.12791 (PMC6637865; doi:10.1111/mpp.12791)
Supplement: Supplementary file 8 — Table S3 Genes deleted from chromosome 14 and their expression levels in NZE10. [file MPP-20-784-s008.xlsx]

## Sheet: Sheet1
Table S3- genes deleted from chromosome 14 and their expression levels in NZE10
	Gene name	Times Deleted	Gene expression (reads per kb per million) in D. septosporum NZE10; Data from Bradshaw et al (2016)
Gene ID	if known	in 18 genomes	In culture (FM)	early plant	mid plant	late plant	Go Terms
29634		4	2.21909	0	5.70759	13.2061	-
29637	SSCP	1	0.085374	0	0	0	-
29661		2	0	0	0	0	-
29665		3	0.24243	0	0	0	-
29671		1	0	0	63.3288	0	-
29678		3	0.277312	0	0	0.848734	-
29679		4	0.155554	0	2.1605	0.99978	-
29683		4	0	0	0	0	-
29684		5	0	0	0	0	-
29698		4	0	0	0	0	-
29707		4	0	0	0	0	-
29717		2	0.0193895	0	0	0	-
29718		3	0	0	0	0	F:molecular_function; P:biological_process; C:cellular_component
29729		1	2.55665	0	10.2431	11.0601	-
29731		1	0	0	0	0	-
29733		4	0	0	0	0	F:metal ion binding; F:zinc ion binding; P:protein ubiquitination; F:ubiquitin-protein ligase activity; F:helicase activity; F:nucleic acid binding; F:ATP binding; F:DNA binding; F:molecular_function; C:integral to membrane; C:membrane; P:biological_process; C:cellular_component
29734		4	0.0487312	0	0	0	-
29737		1	0	0	0	0	-
29740		1	0.0184786	0	0	0	-
39583		4	0	0	0	1.40445	-
39587		3	1.11789	0	0	2.66107	-
39588		4	1.83554	2.70875	0	0.737338	-
39592	SSCP	2	0	0	0	0	-
39594		1	0	0	0	0	-
39598		1	0.303722	3.11798	3.66819	7.63861	C:integral to membrane; P:transmembrane transport; F:molecular_function
39607		1	0.0178786	0	0	0	-
39608		1	0.151281	0	0	0	-
39610		4	0	0	0	0	-
39613		4	0.0608466	0	0	0	-
39614		4	1.55116	0	0	0	F:metal ion binding; F:histone-lysine N-methyltransferase activity
39615		1	0.146588	0	0	0.614448	-
39618		1	0.362113	0	5.20284	8.82799	-
39624		2	0	0	0	0	-
39625		2	0	0	0	0	-
39626		2	0	0	0	0	-
39627		1	0	0	0	0	-
39628		1	0	0	0	0	-
39629		6	0.177633	0	0	0	-
39645		7	0	0	0	0	-
39646		1	0	0	0	0	F:metal ion binding; F:zinc ion binding
39651		2	0.0462741	0	0	0	-
39655		1	0.117162	0	0	0	-
39664		1	0	0	0	0	-
39666		1	0	0	0	0	-
39679		2	0	0	0	0	-
39682		1	0.396477	2.6004	0	0.707844	-
39684		4	0.161432	0	1.86845	0.576421	-
39691		2	5.08099	0	1.84738	1.28233	-
48793		16	0.0509872	0	0	0	-
48794		13	42.0537	82.8152	99.8647	48.4671	F:nucleic acid binding; F:DNA binding
57659		1	25.8493	0	7.901	16.8186	F:molecular_function; P:biological_process; C:cellular_component
57677		1	4.58501	2.72008	1.60004	4.44254	-
57681		4	0.461449	14.5274	12.8182	91.9407	C:integral to membrane; C:cell outer membrane
75953		1	10.2817	203.906	79.0217	2056.93	-
75972		3	1.37666	0	5.97513	0	-
75979		1	103.898	106.999	124.926	127.094	-
75980		2	1.14288	0	0	0	-
75986		1	10.8148	46.854	10.3354	30.2906	-
83961		1	0.999091	1.37152	0	0.746671	-
92600		4	2.82228	15.0312	2.94727	73.3076	P:phosphate ion transport; C:membrane; F:inorganic phosphate transmembrane transporter activity
109513		1	27.5331	19.5813	6.911	9.59428	F:molecular_function; P:biological_process; C:cellular_component
