# Supplementary material for: Global population genomics of the forest pathogen Dothistroma septosporum reveal chromosome duplications in high dothistromin‐producing strains
Source: Mol Plant Pathol. 2019 Apr 1;20(6):784–99. doi: 10.1111/mpp.12791 (PMC6637865; doi:10.1111/mpp.12791)
Supplement: Supplementary file 11 — Table S6 Gene duplications predicted by CNV (copy number variant) analysis. [file MPP-20-784-s011.xlsx]

## Sheet: gene duplic summary
Table S6: Gene duplications predicted by CNV (copy number variant) analysis
Includes only chromosomes and strains with substantial duplications that are mentioned in the manuscript.														Predicted proportions of each gene that are duplicated.
														0= not duplicated, 1 = completely duplicated.
See rows 1518-2014 (chr5s) and 4040-4141 (chr13s) for genes duplicated in ALP3 small 'translocation' chromosome.
														Strains are shown along with dothistromin levels (ug/mg DW)
	Gene expression (Bradshaw et al 2016 Molecular Plant Pathology 17, 210-224)
Gene	In culture (FM)	early plant	mid plant	late plant	Length	Scaffold	Start	End	Name	Type	signalpepP	kogdefline	GoIDS	1_ALP3	6_COLN	9_ECU13	16_SAF4	17_SLV1	18_USA12
														77.84	8.14	7.49	21.58	6.6	0.53
Ds22951	0.0799026	0	0	0	827	4	108	1014				Predicted transporter (major facilitator superfamily)	C:integral to membrane; P:transmembrane transport	0	0.951488	0	0	0	0				DUPLICATION SUMMARIES by chromosome region
Ds52274	1.17747	8.32394	12.241	21.9785	2343	4	1841	4349					P:transcription from RNA polymerase II promoter; F:DNA binding; C:nucleus; F:zinc ion binding; P:regulation of transcription from RNA polymerase II promoter; F:sequence-specific DNA binding RNA polymerase II transcription factor activity; P:regulation of transcription, DNA-dependent; F:metal ion binding; P:transcription, DNA-dependent	0	1	0	0	0	0
Ds52275	5.52405	47.3174	13.3117	16.2401	948	4	4878	6275	CE3	CAZY			F:hydrolase activity	0	0	0	0	0	0		Chr	section	1_ALP3	6_COLN	9_ECU13	16_SAF4	17_SLV1	18_USA12	chromosome size	total large+small
Ds70778	43.9709	42.8789	34.9863	28.615	1410	4	7743	9739				Uncharacterized conserved protein	-	0	0.419629	0	0	0	0		4			all					2620707
Ds70779	8.64284	0	22.7926	18.7508	453	4	9980	11420					-	0	1	0	0	0	0		5	lge*					82830-1018271	661-1459523 (all)	1459800	2595548
Ds70780	14.7333	14.4467	10.1976	23.2016	1350	4	12563	14355				RNA 3'-terminal phosphate cyclase	F:catalytic activity; P:RNA processing; F:ATP binding; F:nucleotide binding	0	1	0	0	0	0		5	small	1460109-2590891 (all)						1135748
Ds22957	1.29873	0	3.20678	5.00833	2862	4	14820	17779				Uncharacterized high-glucose-regulated protein	F:molecular_function; C:cytosol; P:biological_process; P:histone methylation	0	1	0	0	0	0		9					401085-1755074		2611-1755074 (all)	1757826
Ds87353	1.34856	0.947667	3.34468	2.32165	2058	4	19954	22685				PHD Zn-finger proteins	F:molecular_function; P:biological_process; C:cellular_component; F:metal ion binding; F:zinc ion binding	0	1	0	0	0	0		10				7457-250555				1635767
Ds70784	11.6019	54.9222	21.7577	59.4955	1740	4	22729	25670				Synaptic vesicle transporter SVOP and related transporters (major facilitator superfamily)	C:integral to membrane; P:transmembrane transport; F:molecular_function	0	1	0	0	0	0		11		13385-1539974		491651-541732	261670-1557895		13385-1553804	1558309
Ds70785	139.474	98.0919	62.2263	59.6851	1014	4	26059	27592				RRM motif-containing protein	F:nucleic acid binding; F:nucleotide binding	0	1	0	0	0	0		12			(11785-469186)					1256034
Ds52281	15.9248	0	3.70073	7.99179	1860	4	27752	29611				Serine/threonine kinase (haspin family)	F:kinase activity; F:ATP binding; F:protein kinase activity; P:phosphorylation; P:protein phosphorylation; F:transferase activity, transferring phosphorus-containing groups	0	1	0	0	0	0		13	lge*			3560-487105			3560-714777 (all)	717926	962570
Ds87355	3.85561	0	4.04665	6.55412	1701	4	29865	34595				Predicted spermine/spermidine synthase	F:ATP binding; F:protein kinase activity; P:protein phosphorylation; F:transferase activity, transferring phosphorus-containing groups; F:protein serine/threonine kinase activity; P:metabolic process; F:catalytic activity	0	1	0	0	0	0		13	small	718426-955693 (all)						244644
Ds70786	23.7091	67.0738	39.4549	38.1543	2268	4	31654	34595				Checkpoint kinase and related serine/threonine protein kinases	F:ATP binding; F:protein kinase activity; P:protein phosphorylation; F:transferase activity, transferring phosphorus-containing groups; F:protein serine/threonine kinase activity; F:kinase activity; P:phosphorylation; F:nucleotide binding	0	1	0	0	0	0		14		5479-406721 (all)		5479-3008	5479-406721 (all)		5479-406721 (all)	407968
Ds70787	74.5401	120.765	82.3241	60.5232	1728	4	37400	40279				PHD Zn-finger proteins	F:metal ion binding; F:zinc ion binding	0	0.920486	0	0	0	0
Ds43313	9.30429	0	6.59325	18.3063	174	4	41229	41908					-	0	0.0102941	0	0	0	0
Ds87360	27.4575	44.6147	26.2437	18.0431	1530	4	43012	46985				Adaptor protein GRB2, contains SH2 and SH3 domains	P:regulation of transcription, DNA-dependent; F:sequence-specific DNA binding; C:cellular_component; F:sequence-specific DNA binding transcription factor activity	0	0.840211	0	0	0	0			*up to translocation breakpoint
Ds149501	15.5605	18.6186	4.56335	9.29151	1257	4	47031	49138				Nuclear protein Ataxin-7	-	0	0.681689	0	0	0	0			fully supported by qPCR
Ds70791	16.0785	14.2675	13.866	8.27395	3144	4	49323	53497				Uncharacterized conserved protein	-	0	0.976766	0	0	0	0			partially supported by qPCR (some genes, not others)
Ds169860	2.84026	0	0	0.620916	855	4	54799	55855				Predicted E3 ubiquitin ligase	F:metal ion binding; F:zinc ion binding	0	0.71334	0	0	0	0			not supported by qPCR
Ds70792	29.387	29.1815	22.8873	32.6562	1203	4	56106	57555				U4/U6-associated splicing factor PRP4	-	0	1	0	0	0	0
Ds70793	86.5595	60.1119	72.9021	118.176	2628	4	58140	61527				Nuclear receptor coregulator SMRT/SMRTER, contains Myb-like domains	P:regulation of transcription, DNA-dependent; P:transcription from RNA polymerase II promoter; F:sequence-specific DNA binding RNA polymerase II transcription factor activity; F:zinc ion binding; P:regulation of transcription from RNA polymerase II promoter; C:nucleus	0	0.829693	0	0	0	0
Ds33486	0.430205	0	0	1.38251	1152	4	64144	66003					-	0	0	0	0	0	0
Ds70794	53.6567	57.818	21.5675	38.7702	1383	4	68652	70379				WD40 repeat-containing protein	P:microtubule-based process; P:mitosis; C:microtubule associated complex; C:microtubule; P:transport; C:cytoplasm; P:cell division; P:establishment of mitotic spindle orientation; C:spindle pole; F:dynein binding; P:cellular component movement; P:cell cycle; C:cytoskeleton	0	1	0	0	0	0
Ds70796	43.6216	35.9502	14.9791	38.5319	2604	4	70959	74182				Microtubule-associated protein	-	0	1	0	0	0	0
Ds70797	29.3494	36.1749	29.2974	37.1047	3720	4	74579	79495				Sensory transduction histidine kinase	P:intracellular signal transduction; P:signal transduction by phosphorylation; P:phosphorylation; C:membrane; F:ATP binding; F:kinase activity; P:signal transduction; P:phosphorelay signal transduction system; P:regulation of transcription, DNA-dependent; F:signal transducer activity; F:phosphorelay response regulator activity; F:phosphorelay sensor kinase activity; F:transferase activity, transf…	0	0.990848	0	0	0	0
Ds70798	14.2444	5.37272	18.9624	23.3998	363	4	80004	81179					C:integral to membrane; P:transmembrane transport	0	0	0	0	0	0
Ds169876	8.58754	19.7499	12.5856	22.4001	1185	4	81267	82564				Hormone-sensitive lipase HSL	F:hydrolase activity; P:metabolic process	0	0.895994	0	0	0	0
Ds70799	50.1721	72.3084	34.9812	53.3459	2886	4	82976	86650				Splicing coactivator SRm160/300, subunit SRm300	F:zinc ion binding	0	1	0	0	0	0
Ds87369	11.9699	22.0373	3.24075	5.49879	2124	4	86858	89404				Splicing coactivator SRm160/300, subunit SRm300	-	0	1	0	0	0	0
Ds70800	15.2855	43.4089	10.3354	6.75209	1887	4	89477	92374				DNA polymerase iota/DNA damage inducible protein	P:DNA repair; F:DNA-directed DNA polymerase activity; F:damaged DNA binding; F:metal ion binding	0	1	0	0	0	0
Ds52298	1.19583	2.27706	6.02746	11.1569	1713	4	94180	96137					-	0	1	0	0	0	0
Ds169885	5.27104	6.95294	24.5396	21.7653	561	4	100014	100913					-	0	1	0	0	0	0
Ds70801	73.963	170.71	123.801	69.7023	1668	4	101543	103629				Molecular chaperone (DnaJ superfamily)	-	0	1	0	0	0	0
Ds22981	2.18645	0	5.62366	2.60237	408	4	107295	107702					-	0	0.137255	0	0	0	0
Ds70802	20.815	20.4317	16.3889	18.2017	1050	4	107898	109814					F:acetyltransferase activity; F:transferase activity; P:metabolic process; F:transferase activity, transferring acyl groups; P:transcription from RNA polymerase II promoter; F:DNA binding; C:nucleus; F:zinc ion binding; P:regulation of transcription from RNA polymerase II promoter; F:sequence-specific DNA binding RNA polymerase II transcription factor activity; P:regulation of transcription, DNA-…	0	0.755869	0	0	0	0
Ds87373	10.0856	23.3011	57.5669	22.1994	837	4	113222	115744					-	0	1	0	0	0	0
Ds169901	46.109	35.8821	28.5565	27.5784	924	4	116039	122989				Cyclin D-interacting protein GCIP	F:helicase activity; F:nucleic acid binding; F:ATP binding; F:hydrolase activity; F:ATP-dependent helicase activity	0	0.980003	0	0	0	0
Ds70804	41.6263	39.4317	35.9214	24.1267	5589	4	116039	122989				Predicted helicase, DEAD-box superfamily	F:helicase activity; F:nucleic acid binding; F:ATP binding; F:hydrolase activity; F:ATP-dependent helicase activity	0	0.980003	0	0	0	0
Ds33501	1.40169	0	0	0.804369	1320	4	123198	125070					F:ATP binding; F:nucleotide binding; F:nucleoside-triphosphatase activity; P:mitochondrial respiratory chain complex III assembly	0	0.357181	0	0	0	0
Ds87377	9.03294	28.711	12.0634	13.3977	951	4	125773	126902					C:membrane; P:transport; F:transporter activity; P:nitrite transport; F:nitrite uptake transmembrane transporter activity	0	1	0	0	0	0
Ds61501	25.0388	24.9167	19.9865	22.1972	861	4	126917	127828				Transcription factor CtBP	P:oxidation-reduction process; F:cofactor binding; P:metabolic process; F:oxidoreductase activity, acting on the CH-OH group of donors, NAD or NADP as acceptor; F:NAD binding; F:oxidoreductase activity; F:phosphoglycerate dehydrogenase activity	0	1	0	0	0	0
Ds128689	0.251731	0	0	2.02241	525	4	128606	129225				Hydroxyindole-O-methyltransferase and related SAM-dependent methyltransferases	F:O-methyltransferase activity; F:methyltransferase activity; F:transferase activity; P:methylation	0	1	0	0	0	0
Ds33504	0.275331	0	1.4708	0	780	4	130825	131604		SSCP	0.998	beta-1,6-N-acetylglucosaminyltransferase, contains WSC domain	-	0	1	0	0	0	0
Ds169911	15.8347	5.9917	8.81126	17.9408	651	4	133755	134426				Putative protein methyltransferase involved in meiosis and transcriptional silencing (Dot1)	F:methyltransferase activity; F:transferase activity; F:histone-lysine N-methyltransferase activity; P:methylation; P:histone lysine methylation; C:nucleus; P:chromatin modification; P:regulation of transcription, DNA-dependent; P:transcription, DNA-dependent	0	1	0	0	0	0
Ds70805	7.5484	14.609	4.29673	5.96498	267	4	135309	136229					-	0	0	0	0	0	0
Ds70806	145.532	52.6271	274.97	207.297	630	4	137349	139191					-	0	1	0	0	0	0
Ds33506	193.331	83.6762	403.233	275.954	606	4	138426	139031					-	0	1	0	0	0	0
Ds70807	1.08581	0	0	2.49241	213	4	140112	140718					-	0	1	0	0	0	0
Ds70808	124.161	87.7634	58.3173	132.721	1200	4	140871	142960					-	0	1	0	0	0	0
Ds149564	138.738	184.099	148.902	189.489	339	4	143286	144303				Sec61 protein translocation complex, beta subunit	F:molecular_function; P:biological_process; C:cellular_component	0	1	0	0	0	0
Ds33509	197.844	74.9336	218.009	276.192	963	4	144828	145906				Aldo/keto reductase family proteins	F:glucose 1-dehydrogenase (NADP+) activity; F:D-xylose:NADP reductase activity; F:mRNA binding; F:alditol:NADP+ 1-oxidoreductase activity; P:oxidation-reduction process; F:oxidoreductase activity; P:galactose catabolic process; P:arabinose catabolic process; P:cellular response to oxidative stress; P:D-xylose catabolic process; F:methylglyoxal reductase (NADH-dependent) activity; P:carbohydrate m…	0	1	0	0	0	0
Ds70810	23.9247	312.847	60.0368	117.773	879	4	146229	147334				Uncharacterized conserved protein	-	0	1	0	0	0	0
Ds52311	70.6923	74.8806	58.062	41.6924	573	4	147907	149107				Ribosome biogenesis protein NIP7	F:RNA binding; P:ribosomal large subunit biogenesis; C:preribosome, large subunit precursor; P:ribosome assembly; P:ribosome biogenesis; C:nucleus	0	1	0	0	0	0
Ds105609	38.3724	10.7535	20.7018	13.3053	1995	4	149304	151298				Protein involved in the nuclear export of pre-ribosomes	-	0	1	0	0	0	0
Ds70811	62.4345	29.1287	65.4222	33.5181	1473	4	152436	154137				Uncharacterized conserved protein	-	0	1	0	0	0	0
Ds169930	157.745	223.307	646.675	106.824	1476	4	154900	156559			0.694	Cytochrome P450 CYP2 subfamily	F:metal ion binding; P:oxidation-reduction process; F:oxidoreductase activity, acting on paired donors, with incorporation or reduction of molecular oxygen; F:heme binding; F:oxidoreductase activity; F:electron carrier activity; F:iron ion binding; F:monooxygenase activity	0	1	0	0	0	0
Ds169934	2.89167	174.776	9.60826	7.11401	1194	4	156515	157806	GH18	CAZY	1		F:hydrolase activity, hydrolyzing O-glycosyl compounds; F:hydrolase activity; P:metabolic process; P:carbohydrate metabolic process; F:hydrolase activity, acting on glycosyl bonds; F:catalytic activity	0	1	0	0	0	0
Ds70813	101.322	57.6038	53.2468	72.5765	1185	4	158436	161516				ADP-ribosylation factor GTPase activator	F:metal ion binding; F:ARF GTPase activator activity; P:regulation of ARF GTPase activity; F:zinc ion binding; P:metabolic process; F:catalytic activity	0	1	0	0	0	0
Ds128808	47.0779	31.2048	32.6322	32.5608	1125	4	159986	161159	GH105	CAZY			P:metabolic process; F:catalytic activity; F:hydrolase activity; P:biological_process; C:cellular_component	0	1	0	0	0	0
Ds70814	25.1442	90.4921	27.7581	28.5616	3513	4	162067	165704				Guanine nucleotide exchange factor	P:regulation of ARF protein signal transduction; F:phospholipid binding; F:ARF guanyl-nucleotide exchange factor activity	0	1	0	0	0	0
Ds43343	63.9218	59.8047	76.2211	102.197	1761	4	167727	169562			0.999	Zinc carboxypeptidase	P:proteolysis; F:metallocarboxypeptidase activity; F:zinc ion binding; C:vacuole; F:hydrolase activity; F:metallopeptidase activity; F:peptidase activity; F:metal ion binding; F:carboxypeptidase activity	0	1	0	0	0	0
Ds70815	87.0213	25.3286	36.4199	52.8585	1386	4	169682	171246				Serine/threonine protein phosphatase 2A, catalytic subunit	F:hydrolase activity; P:biological_process; F:phosphoprotein phosphatase activity	0	1	0	0	0	0
Ds43345	7.79239	0	0	10.0167	159	4	171662	172293					F:ATPase activity, coupled to transmembrane movement of substances; C:integral to membrane; C:membrane; P:transport; P:ATP catabolic process; F:nucleotide binding; F:nucleoside-triphosphatase activity; F:ATP binding; F:ATPase activity	0	1	0	0	0	0
Ds128198	40.6615	28.4149	12.6625	28.595	2265	4	174017	176333					F:molecular_function; P:biological_process; C:cellular_component	0	1	0	0	0	0
Ds169951	43.1113	33.8342	58.2853	73.0211	807	4	176564	177504					F:phosphatase activity; P:dephosphorylation; F:hydrolase activity; P:peptidyl-tyrosine dephosphorylation; F:protein tyrosine phosphatase activity	0	1	0	0	0	0
Ds70818	11.2079	16.4167	6.75975	8.04369	1188	4	177670	179239					-	0	1	0	0	0	0
Ds23007	17.7849	4.39256	5.16768	14.3482	444	4	179148	179591					-	0	1	0	0	0	0
Ds70819	74.1099	28.3774	57.6648	81.1072	1512	4	179362	181653					P:oxidation-reduction process; F:oxidoreductase activity	0	1	0	0	0	0
Ds128176	161.883	122.331	87.3783	88.4806	1116	4	182368	183532				Uncharacterized conserved protein	F:molecular_function; P:biological_process	0	1	0	0	0	0
Ds33524	20.658	30.7739	15.8394	42.9314	507	4	183856	184412				Myosin class II heavy chain	-	0	1	0	0	0	0
Ds33525	1.82233	0	0	0	417	4	185248	185664					-	0	1	0	0	0	0
Ds70821	8.10069	10.9159	24.2573	25.5867	3216	4	187747	191451				Splicing coactivator SRm160/300, subunit SRm160 (contains PWI domain)	-	0	1	0	0	0	0
Ds169961	40.9424	54.5885	13.6227	21.6136	1179	4	192252	196657				Uncharacterized conserved protein	P:regulation of transcription, DNA-dependent; P:transcription from RNA polymerase II promoter; F:sequence-specific DNA binding RNA polymerase II transcription factor activity; F:zinc ion binding; P:regulation of transcription from RNA polymerase II promoter; C:nucleus	0	1	0	0	0	0
Ds61526	10.4602	33.1201	11.1327	9.53066	2061	4	192409	194741					F:molecular_function; P:biological_process; C:cellular_component	0	1	0	0	0	0
Ds114481	0.43858	0	0	0	339	4	198612	198950					F:hydrolase activity; F:molecular_function; P:biological_process; C:cellular_component; F:triglyceride lipase activity; F:retinyl-palmitate esterase activity	0	1	0	0	0	0
Ds23016	0.0705977	0	0	0	234	4	199180	199532					-	0	1	0	0	0	0
Ds169965	3.64974	2.51977	1.4822	4.80127	774	4	200340	201123					P:oxidation-reduction process; F:oxidoreductase activity; F:molecular_function; P:biological_process; C:cellular_component	0	1	0	0	0	0
Ds43352	3.67108	2.30532	6.78029	3.76513	1692	4	201697	203567					F:molecular_function; P:biological_process; C:cellular_component	0	1	0	0	0	0
Ds70824	15.3399	0	24.5834	15.1681	420	4	203761	204519					-	0	1	0	0	0	0
Ds70825	18.3747	0	0	27.9412	285	4	204532	204948					-	0	1	0	0	0	0
Ds70826	7.8787	10.0015	14.708	13.6124	390	4	205181	206067				Isocitrate lyase	P:metabolic process; F:catalytic activity; F:oxaloacetase activity; F:hydrolase activity; F:methylisocitrate lyase activity; F:lyase activity; C:cellular_component	0	0.243517	0	0	0	0
Ds52333	4.23321	0	3.58508	8.84806	960	4	206362	207774				Thiamine pyrophosphokinase	F:hydrolase activity; F:kinase activity; P:phosphorylation	0	1	0	0	0	0
Ds70827	19.074	47.2398	20.9296	18.7139	9702	4	208305	218426				Vacuolar protein sorting-associated protein	0	0	1	0	0	0	0
Ds70828	84.2732	37.7965	56.5355	58.4971	1806	4	218746	222329				PHD finger protein AF10	F:molecular_function; P:biological_process; C:cellular_component	0	1	0	0	0	0
Ds70834	28.9558	19.3338	16.3483	84.8624	1614	4	222677	225626				Synaptic vesicle transporter SV2 (major facilitator superfamily)	C:integral to membrane; P:transmembrane transport; P:carbohydrate transport; F:molecular_function	0	1	0	0	0	0
Ds70835	78.2882	101.222	46.9625	116.034	1368	4	226128	228804	PkaC	regulatory		cAMP-dependent protein kinase catalytic subunit (PKA)	F:transferase activity; F:protein serine/threonine kinase activity; P:phosphorylation; F:protein kinase activity; P:protein phosphorylation; F:nucleotide binding; F:ATP binding; F:kinase activity; F:transferase activity, transferring phosphorus-containing groups; F:cAMP-dependent protein kinase activity; C:cellular_component	0	1	0	0	0	0
Ds70836	19.7363	9.11354	28.5913	16.5384	642	4	229412	230850				Uncharacterized conserved protein	-	0	1	0	0	0	0
Ds87414	28.1505	22.6194	8.8703	9.57779	2328	4	232263	235366					P:transcription from RNA polymerase II promoter; F:DNA binding; C:nucleus; F:zinc ion binding; P:regulation of transcription from RNA polymerase II promoter; F:sequence-specific DNA binding RNA polymerase II transcription factor activity; P:regulation of transcription, DNA-dependent; F:metal ion binding; P:transcription, DNA-dependent; P:phosphorylation; F:kinase activity	0	1	0	0	0	0
Ds70838	53.0842	122.82	37.9917	50.1486	1842	4	235401	238069					P:proteolysis; F:hydrolase activity; F:cysteine-type peptidase activity; F:peptidase activity; F:ubiquitin thiolesterase activity; P:ubiquitin-dependent protein catabolic process; F:molecular_function; P:biological_process; C:cellular_component	0	1	0	0	0	0
Ds70839	298.96	144.866	137.329	157.082	1629	4	238247	240928				Histone acetyltransferase SAGA/ADA, catalytic subunit PCAF/GCN5 and related proteins	F:helicase activity; F:nucleic acid binding; F:ATP binding; F:hydrolase activity; F:ATP-dependent helicase activity	0	1	0	0	0	0
Ds87417	7.33338	174.189	8.53863	26.2478	1881	4	242668	244822	AA3_2	oxidase		Glucose dehydrogenase/choline dehydrogenase/mandelonitrile lyase (GMC oxidoreductase family)	P:oxidation-reduction process; F:choline dehydrogenase activity; P:alcohol metabolic process; F:oxidoreductase activity, acting on CH-OH group of donors; F:flavin adenine dinucleotide binding	0	1	0	0	0	0
Ds70840	15.4084	47.7137	21.05	69.8103	327	4	244931	246331					-	0	1	0	0	0	0
Ds70842	31.8086	30.4206	7.95304	29.1357	1731	4	246628	249675					-	0	1	0	0	0	0
Ds87420	80.1677	28.7867	15.0518	19.3721	2439	4	249693	252573					P:potassium ion transmembrane transport; C:membrane; F:potassium ion transmembrane transporter activity	0	1	0	0	0	0
Ds70844	116.658	5.19387	40.7359	29.4542	2253	4	253217	256064					P:transcription from RNA polymerase II promoter; F:DNA binding; C:nucleus; F:zinc ion binding; P:regulation of transcription from RNA polymerase II promoter; F:sequence-specific DNA binding RNA polymerase II transcription factor activity; P:regulation of transcription, DNA-dependent; F:metal ion binding; P:transcription, DNA-dependent	0	1	0	0	0	0
Ds43374	7.07994	0	10.926	7.58405	210	4	256703	257227					-	0	1	0	0	0	0
Ds70845	6.98917	0	4.90267	11.3437	234	4	256703	257227					-	0	1	0	0	0	0
Ds43375	5.43014	0	0	4.91559	216	4	257428	258467					-	0	1	0	0	0	0
Ds70846	0.52723	0	8.13635	1.88257	282	4	257428	258467					-	0	1	0	0	0	0
Ds70847	27.1787	25.7465	15.1449	39.8601	1212	4	258578	260545					P:regulation of transcription, DNA-dependent; P:transcription from RNA polymerase II promoter; F:sequence-specific DNA binding RNA polymerase II transcription factor activity; F:zinc ion binding; P:regulation of transcription from RNA polymerase II promoter; C:nucleus; F:sequence-specific DNA binding transcription factor activity	0	1	0	0	0	0
Ds110190	2.34756	10.2647	0	3.7255	570	4	260662	261482					-	0	1	0	0	0	0
Ds70848	0.611847	0	0	0	162	4	263574	264095					-	0	1	0	0	0	0
Ds70849	75.4918	128.679	76.4817	55.0951	1455	4	264736	266348				Protein transporter of the TRAM (translocating chain-associating membrane) superfamily	C:integral to membrane; C:membrane	0	1	0	0	0	0
Ds70850	96.0687	14.0309	44.0183	72.5668	417	4	266400	267607					-	0	1	0	0	0	0
Ds70851	10.8234	38.4295	7.53514	25.2802	609	4	268478	269472					F:ATP binding; F:inositol pentakisphosphate 2-kinase activity; F:kinase activity; P:phosphorylation	0	1	0	0	0	0
Ds70852	154.417	25.5657	1048.4	291.29	1068	4	269862	271089		redox		Alcohol dehydrogenase, class V	F:metal ion binding; P:oxidation-reduction process; F:oxidoreductase activity; F:zinc ion binding	0	1	0	0	0	0
Ds70854	35.373	28.9239	15.3936	24.3696	1416	4	271572	273825					-	0	1	0	0	0	0
Ds70855	26.2585	34.092	9.68123	28.1602	1659	4	274233	278456				Predicted histone tail methylase containing SET domain	P:protein transport; F:molecular_function	0	1	0	0	0	0
Ds61556	22.0779	45.5677	33.9522	19.0192	642	4	277623	278313				Protein involved in vacuolar protein sorting	P:protein transport; F:molecular_function	0	1	0	0	0	0
Ds79114	11.5468	20.1581	13.3398	8.23075	774	4	278844	279674					-	0	1	0	0	0	0
Ds23044	30.0514	10.5707	3.88627	5.03548	1476	4	279872	281400			0.978	Ca2+-modulated nonselective cation channel polycystin	F:molecular_function; P:biological_process; C:cellular_component	0	1	0	0	0	0
Ds23045	3.53636	0	0	1.6235	327	4	281745	282123					-	0	1	0	0	0	0
Ds52355	35.5993	15.0835	7.39382	10.1277	3879	4	283224	287609				Multidrug/pheromone exporter, ABC superfamily	F:ATPase activity, coupled to transmembrane movement of substances; C:integral to membrane; P:transport; P:ATP catabolic process; F:nucleotide binding; F:nucleoside-triphosphatase activity; F:ATP binding; F:ATPase activity; P:transmembrane transport	0	1	0	0	0	0
Ds127417	7.32221	28.2652	11.0843	12.1821	828	4	287673	288558					-	0	1	0	0	0	0
Ds170021	78.5639	64.5137	35.0298	66.1916	393	4	288521	289174					F:isomerase activity	0	1	0	0	0	0
Ds23049	2.74454	1.03519	1.82679	2.25428	1884	4	289799	292802				Myosin class II heavy chain	-	0	0.73269	0	0	0	0
Ds70857	62.8539	118.356	113.512	63.9675	2274	4	293103	296247				Splicing coactivator SRm160/300, subunit SRm160 (contains PWI domain)	-	0	1	0	0	0	0
Ds70858	2.83674	19.7	5.79407	8.04369	198	4	299797	300556					-	0	1	0	0	0	0
Ds70859	54.5266	167.231	35.771	73.5039	2694	4	301528	304674				Uncharacterized conserved protein	C:membrane	0	1	0	0	0	0
Ds170027	78.9649	130.02	89.866	53.0883	600	4	304848	306739				Dynactin subunit p27/WS-3, involved in transport of organelles along microtubules	C:dynactin complex; F:transferase activity	0	1	0	0	0	0
Ds43389	41.9259	65.714	35.8939	47.2748	831	4	304848	306739					C:dynactin complex; F:transferase activity	0	1	0	0	0	0
Ds70860	1933.86	443.843	899.966	764.699	747	4	308377	309479				Predicted haloacid-halidohydrolase and related hydrolases	F:hydrolase activity; P:metabolic process	0	1	0	0	0	0
Ds52361	127.136	4.39256	165.366	137.504	444	4	310119	312186					-	0	1	0	0	0	0
Ds70863	165.652	166.219	291.152	150.316	1056	4	310119	312464				Voltage-gated shaker-like K+ channel, subunit beta/KCNAB	-	0	1	0	0	0	0
Ds127979	3.52988	23.8132	8.40458	8.42672	819	4	313463	314281					-	0	1	0	0	0	0
Ds70865	25.7142	23.533	29.416	64.8591	663	4	315264	316860					-	0	1	0	0	0	0
Ds127832	9.52496	0	5.16768	23.9137	222	4	316405	316626	CE12	CAZY			F:hydrolase activity; P:biological_process; C:cellular_component	0	1	0	0	0	0
Ds43396	15.7655	8.90547	12.2231	6.46433	657	4	316975	318732				Cytosine deaminase FCY1 and related enzymes	-	0	1	0	0	0	0
Ds127776	168.154	157.934	689.2	67.9851	531	4	317246	317964					-	0	1	0	0	0	0
Ds149692	14.5731	13.1333	16.7384	19.0665	891	4	319206	320915				Mitochondrial tricarboxylate/dicarboxylate carrier proteins	C:integral to membrane; C:membrane; P:transmembrane transport; P:transport	0	1	0	0	0	0
Ds70867	23.2072	11.4053	12.6724	19.3174	1539	4	321175	323344					F:transferase activity; F:transferase activity, transferring acyl groups other than amino-acyl groups; F:transferase activity, transferring acyl groups	0	1	0	0	0	0
Ds70868	52.8341	39.0928	20.4405	29.9533	1347	4	324623	327533				Predicted membrane protein	C:membrane	0	1	0	0	0	0
Ds23064	34.8662	9.65494	17.038	22.7772	606	4	325017	325622				Predicted transporter (major facilitator superfamily)	F:transmembrane transporter activity; F:substrate-specific transmembrane transporter activity; C:integral to membrane; C:membrane; P:transmembrane transport; P:transport; F:transporter activity; P:carbohydrate transport	0	1	0	0	0	0
Ds87444	145.146	120.699	47.8011	67.011	1632	4	328156	330483			0.994	Aspartyl protease	P:proteolysis; F:hydrolase activity; F:aspartic-type endopeptidase activity; F:peptidase activity	0	1	0	0	0	0
Ds70870	33.806	39.8646	144.305	29.6326	1272	4	330568	332064					F:transferase activity; P:organic acid metabolic process; P:phosphorylation; F:acetate kinase activity; F:nucleotide binding; F:ATP binding; F:kinase activity; C:intracellular; F:phosphotransferase activity, carboxyl group as acceptor; F:metal ion binding; P:metabolic process; F:magnesium ion binding; P:acetyl-CoA biosynthetic process	0	1	0	0	0	0
Ds79129	15.7699	0	46.1271	12.3942	771	4	332257	333068					-	0	1	0	0	0	0
Ds70871	188.77	122.885	192.37	127.326	984	4	333504	334907				Predicted steroid reductase	P:lipid metabolic process; C:cytoplasm; C:integral to membrane; F:oxidoreductase activity, acting on the CH-CH group of donors	0	1	0	0	0	0
Ds95930	13.8767	39.006	6.11854	13.449	750	4	335660	336538			0.995	Aquaporin (major intrinsic protein family)	C:integral to membrane; C:membrane; P:transport; F:transporter activity	0	1	0	0	0	0
Ds70873	20.9924	38.6601	64.034	73.1107	1917	4	337530	339709				Splicing coactivator SRm160/300, subunit SRm300	F:molecular_function; P:biological_process; C:cellular_component	0	1	0	0	0	0
Ds170067	4.58496	4.13199	3.24075	5.24885	1416	4	340688	342546	GT76	CAZY		Predicted Dolichyl-phosphate-mannose-protein mannosyltransferase	P:GPI anchor biosynthetic process; F:transferase activity, transferring hexosyl groups; F:transferase activity; F:transferase activity, transferring glycosyl groups	0	1	0	0	0	0
Ds70874	72.7512	63.0824	53.599	34.3429	2226	4	342776	348223					F:metal ion binding; P:oxidation-reduction process; F:oxidoreductase activity; F:zinc ion binding; P:transcription from RNA polymerase II promoter; F:DNA binding; C:nucleus; P:regulation of transcription from RNA polymerase II promoter; F:sequence-specific DNA binding RNA polymerase II transcription factor activity; P:regulation of transcription, DNA-dependent; P:transcription, DNA-dependent	0	1	0	0	0	0
Ds23073	11.466	8.62201	19.2726	12.2042	1131	4	342973	344103					F:molecular_function; P:biological_process; C:cellular_component	0	1	0	0	0	0
Ds127624	51.1765	99.0456	58.2617	119.118	1083	4	346866	348085				Sorbitol dehydrogenase	F:metal ion binding; P:oxidation-reduction process; F:oxidoreductase activity; F:zinc ion binding	0	1	0	0	0	0
Ds70876	14.4814	114.053	28.8484	60.2289	1710	4	348904	351063	GT69	CAZY			F:molecular_function; P:biological_process; C:cellular_component	0	1	0	0	0	0
Ds70878	3.47581	0	31.1894	3.13761	846	4	352397	353364				Asparaginase	P:cellular amino acid metabolic process; F:molecular_function; F:hydrolase activity; F:asparaginase activity; C:cellular_component	0	1	0	0	0	0
Ds61582	0.865159	5.52102	1.62382	0	1413	4	355285	357133					P:oxidation-reduction process; F:N,N-dimethylaniline monooxygenase activity; F:monooxygenase activity; F:NADP binding; F:flavin adenine dinucleotide binding	0	1	0	0	0	0
Ds170074	20.0405	15.9861	55.3761	24.6585	1098	4	358288	359619					P:cellular metabolic process; F:catalytic activity; F:coenzyme binding; P:oxidation-reduction process; F:oxidoreductase activity, acting on the aldehyde or oxo group of donors, NAD or NADP as acceptor; F:NAD binding	0	1	0	0	0	0
Ds43411	2.08584	0	0	10.7249	198	4	360803	362029					-	0	1	0	0	0	0
Ds70880	0.344164	13.5437	0	5.53003	288	4	360803	362029					-	0	1	0	0	0	0
Ds70881	7.57994	3.14818	13.426	11.5689	2478	4	364267	367353				Invasion-inducing protein TIAM1/CDC24 and related RhoGEF GTPases	F:metal ion binding; F:phospholipid binding; F:zinc ion binding	0	1	0	0	0	0
Ds70883	10.0343	38.5244	14.1633	22.9394	810	4	367372	368516					F:metal ion binding; F:phospholipid binding; F:zinc ion binding	0	1	0	0	0	0
Ds70884	60.1237	41.4957	12.2045	32.6311	846	4	369411	370710				Farnesyl cysteine-carboxyl methyltransferase	F:protein C-terminal S-isoprenylcysteine carboxyl O-methyltransferase activity; C:integral to membrane; P:C-terminal protein methylation; C:endoplasmic reticulum; F:methyltransferase activity; F:transferase activity; P:methylation	0	1	0	0	0	0
Ds128368	4.76248	0	6.89024	11.1597	333	4	371140	371472				FOG: Zn-finger	F:metal ion binding; F:nucleic acid binding	0	1	0	0	0	0
Ds79140	4.18281	3.94	0	6.43495	1485	4	372958	375510					-	0	1	0	0	0	0
Ds43416	72.8393	233.139	192.523	3732.05	435	4	374537	375510		SSCP	1		-	0	1	0	0	0	0
Ds70886	10.1305	4.96259	6.42213	13.7787	1965	4	380333	382907					P:transcription from RNA polymerase II promoter; F:DNA binding; C:nucleus; F:zinc ion binding; P:regulation of transcription from RNA polymerase II promoter; F:sequence-specific DNA binding RNA polymerase II transcription factor activity; P:regulation of transcription, DNA-dependent; F:metal ion binding; P:transcription, DNA-dependent; F:molecular_function; P:biological_process; C:cellular_compon…	0	1	0	0	0	0
Ds170089	138.279	37.3368	104.646	78.9151	888	4	386663	389397					C:mitochondrion; P:ketone body catabolic process; F:transferase activity; F:3-oxoacid CoA-transferase activity; P:metabolic process; F:CoA-transferase activity; C:cellular_component	0	1	0	0	0	0
Ds43419	72.9703	67.9921	240.672	189.3	1635	4	386667	389397				Succinyl-CoA:alpha-ketoacid-CoA transferase	C:mitochondrion; P:ketone body catabolic process; F:transferase activity; F:3-oxoacid CoA-transferase activity; P:metabolic process; F:CoA-transferase activity; C:cellular_component	0	1	0	0	0	0
Ds79145	17.0104	9.34051	9.88988	15.2553	1044	4	389876	391373					-	0	1	0	0	0	0
Ds170095	318.412	151.307	92.0727	753.008	1869	4	392705	395049				Predicted transporter (major facilitator superfamily)	F:transmembrane transporter activity; P:carbohydrate transport; F:substrate-specific transmembrane transporter activity; C:integral to membrane; C:membrane; P:transmembrane transport; P:transport; F:transporter activity	0	1	0	0	0	0
Ds43421	330.397	1056.94	1929.31	458.957	465	4	396096	398526				Mitochondrial F1F0-ATP synthase, subunit c/ATP9/proteolipid	P:ATP synthesis coupled proton transport; C:proton-transporting ATP synthase complex, coupling factor F(o); C:integral to membrane; C:membrane; P:ion transport; P:transport; F:hydrogen ion transmembrane transporter activity; F:lipid binding; P:proton transport; P:ATP hydrolysis coupled proton transport; C:proton-transporting two-sector ATPase complex, proton-transporting domain; C:mitochondrial m…	0	1	0	0	0	0
Ds70890	12.6745	21.791	49.1363	27.6811	537	4	398544	400526				Multiple inositol polyphosphate phosphatase	F:phosphatase activity; P:dephosphorylation; F:acid phosphatase activity; P:biological_process; C:cellular_component	0	1	0	0	0	0
Ds70891	19.1221	27.4304	12.9083	24.6402	711	4	400872	401804				Transcription initiation factor TFIID, subunit TAF9 (also component of histone acetyltransferase SAGA)	P:DNA-dependent transcription, initiation; F:protein heterodimerization activity; P:translational initiation; F:translation initiation factor activity	0	1	0	0	0	0
Ds170109	27.6394	70.281	22.1472	13.665	777	4	401897	403825				Uncharacterized conserved protein	P:oxidation-reduction process; F:oxidoreductase activity; P:metabolic process	0	1	0	0	0	0
Ds70892	54.0612	54.3809	87.2415	81.4156	789	4	401897	403813				Short-chain alcohol dehydrogenase/3-hydroxyacyl-CoA dehydrogenase	P:oxidation-reduction process; F:oxidoreductase activity; P:metabolic process	0	1	0	0	0	0
Ds103857	34.7544	19.7499	20.3306	27.3282	1185	4	405254	406438				mRNA capping enzyme, guanylyltransferase (alpha) subunit	F:transferase activity; P:7-methylguanosine mRNA capping; P:mRNA processing; C:nucleus; F:mRNA guanylyltransferase activity; F:nucleotide binding; F:GTP binding; F:nucleotidyltransferase activity; C:mRNA cap methyltransferase complex	0	1	0	0	0	0
Ds113948	56.1708	54.4994	28.6234	39.207	1002	4	407288	408352				SNARE protein TLG2/Syntaxin 16	P:vesicle-mediated transport; C:membrane; F:SNAP receptor activity; P:intracellular protein transport; F:molecular_function	0	1	0	0	0	0
Ds70894	554.884	355.388	838.75	622.903	450	4	408807	410015				Calmodulin and related proteins (EF-Hand superfamily)	F:metal ion binding; P:mycelium development; F:calcium ion binding; C:cellular_component; P:spore germination; C:spitzenkorper; P:regulation of cell cycle; C:intracellular; C:hyphal tip; P:biological_process	0	1	0	0	0	0
Ds115905	0.815796	0	0	0	162	4	410798	410959					F:molecular_function; P:biological_process; C:cellular_component	0	1	0	0	0	0
Ds70895	28.6262	35.6663	20.2171	30.7144	6015	4	411451	417902				Uncharacterized conserved protein	C:proteasome complex	0	1	0	0	0	0
Ds70896	25.8104	3.63184	17.0909	21.7494	537	4	418455	420508				Uncharacterized conserved protein	P:DNA replication; C:nucleus	0	1	0	0	0	0
Ds70897	14.6715	13.6385	14.708	22.8936	858	4	420793	422781					P:lipid metabolic process; F:hydrolase activity; F:triglyceride lipase activity	0	1	0	0	0	0
Ds61607	3.56619	0	3.64199	4.21336	1260	4	422936	425389					F:RNA polymerase II transcription cofactor activity; C:mediator complex; P:regulation of transcription from RNA polymerase II promoter; P:oxidation-reduction process; F:oxidoreductase activity; F:zinc ion binding	0	1	0	0	0	0
Ds87475	1.89957	3.77965	5.18771	8.23075	1548	4	426265	427912				Permease of the major facilitator superfamily	C:integral to membrane; P:transmembrane transport; F:molecular_function	0	1	0	0	0	0
Ds70900	11.8891	5.5	9.7058	52.3997	1773	4	428821	430818				Mn2+ and Fe2+ transporters of the NRAMP family	C:membrane; P:transport; F:transporter activity	0	1	0	0	0	0
Ds23103	1388.13	258.762	585.358	256.528	1221	4	431775	433051	PL1	CAZY	1		F:lyase activity; F:pectin lyase activity; P:pectin catabolic process; P:carbohydrate metabolic process; P:polysaccharide catabolic process; C:extracellular region	0	1	0	0	0	0
Ds43435	74.2197	56.5304	72.048	123.103	414	4	433942	434973					-	0	1	0	0	0	0
Ds33613	0.611847	0	0	1.2289	432	4	436016	436474					-	0	1	0	0	0	0
Ds52406	13.9092	51.8008	8.37947	42.3015	1506	4	436898	441257					F:ATP binding; F:nucleotide binding; F:nucleoside-triphosphatase activity	0	1	0	0	0	0
Ds70905	30.0375	32.0597	17.287	28.8471	2190	4	436898	441257				AAA+-type ATPase	F:ATP binding; F:nucleotide binding; F:nucleoside-triphosphatase activity	0	1	0	0	0	0
Ds70906	52.6944	63.3056	22.9159	25.1855	801	4	442104	443818				Transcription initiation factor IIF, auxiliary subunit	P:regulation of transcription, DNA-dependent; C:nucleus; F:molecular_function; F:transferase activity	0	1	0	0	0	0
Ds70907	27.4824	14.3668	95.074	112.434	1629	4	444046	446207				Predicted transporter (major facilitator superfamily)	F:transmembrane transporter activity; F:substrate-specific transmembrane transporter activity; C:integral to membrane; C:membrane; P:transmembrane transport; P:transport; F:transporter activity; P:carbohydrate transport	0	1	0	0	0	0
Ds43440	12.7578	12.5364	66.3684	79.9494	1089	4	446741	449865				Glyoxylate/hydroxypyruvate reductase (D-isomer-specific 2-hydroxy acid dehydrogenase superfamily)	P:transcription from RNA polymerase II promoter; F:DNA binding; C:nucleus; F:zinc ion binding; P:regulation of transcription from RNA polymerase II promoter; F:sequence-specific DNA binding RNA polymerase II transcription factor activity; P:regulation of transcription, DNA-dependent; F:metal ion binding; P:transcription, DNA-dependent; P:oxidation-reduction process; F:cofactor binding; P:metaboli…	0	1	0	0	0	0
Ds128825	10.7234	0.877327	16.5143	25.0755	2223	4	448297	451056					P:transcription from RNA polymerase II promoter; F:DNA binding; C:nucleus; F:zinc ion binding; P:regulation of transcription from RNA polymerase II promoter; F:sequence-specific DNA binding RNA polymerase II transcription factor activity; P:regulation of transcription, DNA-dependent; F:metal ion binding; P:transcription, DNA-dependent	0	1	0	0	0	0
Ds70909	65.4809	66.6251	173.39	138.491	966	4	451335	453492			0.998	Glutathione S-transferase	P:oxidation-reduction process; F:oxidoreductase activity; P:metabolic process	0	1	0	0	0	0
Ds129157	43.9458	12.6479	177.069	244.44	771	4	451347	452164				Reductases with broad range of substrate specificities	P:oxidation-reduction process; F:oxidoreductase activity; P:metabolic process; F:3-oxoacyl-[acyl-carrier-protein] reductase (NADPH) activity; C:cellular_component	0	1	0	0	0	0
Ds70910	23.6066	33.9182	36.5782	27.6983	345	4	453697	454234					-	0	1	0	0	0	0
Ds170154	1.30343	12.9674	2.03409	15.2958	2256	4	454704	457348	GH55	CAZY			F:hydrolase activity	0	1	0	0	0	0
Ds170156	26.3682	12.5019	19.1204	12.9318	780	4	457356	459092				Putative N2,N2-dimethylguanosine tRNA methyltransferase	-	0	1	0	0	0	0
Ds70911	4.98494	0	8.05071	3.7255	285	4	459402	460253					-	0	1	0	0	0	0
Ds33622	7.89008	0	2.8538	11.8854	402	4	460272	460785		SSCP	0.999		-	0	1	0	0	0	0
Ds33623	12.1924	1.31333	18.541	9.29493	1485	4	461072	462657			0.999	Cytochrome P450 CYP2 subfamily	F:heme binding; F:iron ion binding; F:oxidoreductase activity, acting on paired donors, with incorporation or reduction of molecular oxygen; F:electron carrier activity; P:oxidation-reduction process; F:oxidoreductase activity; C:cellular_component; F:metal ion binding; F:monooxygenase activity; P:steroid metabolic process	0	1	0	0	0	0
Ds70912	1.47499	0	6.82872	4.74003	336	4	463792	465159					-	0	1	0	0	0	0
Ds52416	10.2543	9.53225	8.97146	24.3905	1023	4	465309	468146				Zinc-binding oxidoreductase	P:oxidation-reduction process; F:oxidoreductase activity; F:zinc ion binding	0	1	0	0	0	0
Ds93949	92.8904	67.4967	48.0623	69.624	1098	4	467018	468115				COP9 signalosome, subunit CSN6	-	0	1	0	0	0	0
Ds79168	20.9668	0	10.513	6.68925	873	4	469678	470550				Molecular chaperone (DnaJ superfamily)	-	0	1	0	0	0	0
Ds33627	46.3514	22.6122	26.6023	23.0819	690	4	470839	471556					F:molecular_function; P:biological_process; C:cellular_component	0	1	0	0	0	0
Ds52420	12.6175	5.11889	3.01109	9.75376	762	4	471940	472701					-	0	1	0	0	0	0
Ds70914	17.3098	27.4304	70.9957	69.4404	711	4	472966	474771					-	0	1	0	0	0	0
Ds52422	12.5563	28.5758	834.155	531.856	546	4	475606	476354		SSCP	0.986		-	0	1	0	0	0	0
Ds52423	23.9147	28.5517	20.0248	22.718	1776	4	476835	479677				Rho GTPase effector BNI1 and related formins	P:regulation of transcription, DNA-dependent; P:transcription from RNA polymerase II promoter; F:sequence-specific DNA binding RNA polymerase II transcription factor activity; F:zinc ion binding; P:regulation of transcription from RNA polymerase II promoter; C:nucleus	0	1	0	0	0	0
Ds70916	55.025	155.538	66.4748	42.3384	1605	4	480533	482509				Sterol O-acyltransferase/Diacylglycerol O-acyltransferase	C:endoplasmic reticulum membrane; F:transferase activity; C:integral to membrane; C:membrane; C:endoplasmic reticulum; F:transferase activity, transferring acyl groups; F:O-acyltransferase activity	0	1	0	0	0	0
Ds70917	39.9803	70.0748	29.7928	44.5708	2811	4	482790	486347				Protein predicted to be involved in carbohydrate metabolism	-	0	1	0	0	0	0
Ds70918	31.1647	7.52181	17.6982	21.9373	1815	4	486510	488849				Polyadenylation factor I complex, subunit PFS2	-	0	1	0	0	0	0
Ds170182	44.5774	20.6381	0	11.2356	189	4	489248	489940					-	0	1	0	0	0	0
Ds70919	558.101	188.187	144.242	152.124	342	4	489292	489940					-	0	1	0	0	0	0
Ds52427	2.14468	11.4053	10.7343	3.10458	855	4	490297	491255					-	0	1	0	0	0	0
Ds52428	35.2238	96.8898	30.7949	37.6468	2496	4	491672	495661				Splicing coactivator SRm160/300, subunit SRm300	-	0	1	0	0	0	0
Ds43453	3.14664	14.2879	8.40458	23.3355	273	4	495849	497270					P:cellular aromatic compound metabolic process; F:catalytic activity; F:carbon-carbon lyase activity; C:cellular_component; F:lyase activity	0	1	0	0	0	0
Ds70921	81.3678	68.5408	90.4097	27.1378	939	4	497577	499339					-	0	1	0	0	0	0
Ds23131	83.8762	47.1087	60.9637	29.921	621	4	498732	499352				C-type lectin	-	0	1	0	0	0	0
Ds79177	7.3946	0	16.3889	17.6961	420	4	499653	500370					F:metal ion binding; P:pectin catabolic process; F:pectate lyase activity; P:carbohydrate metabolic process; P:polysaccharide catabolic process; F:lyase activity; C:extracellular region; C:cellular_component; F:fibrinogen binding	0	1	0	0	0	0
Ds70922	51.7893	38.5406	17.5378	25.9305	2682	4	500854	503877					-	0	1	0	0	0	0
Ds149838	3.11839	17.9586	1.05638	3.4219	1086	4	504074	507110			0.983		F:nucleic acid binding; C:nuclear cap binding complex; F:nucleotide binding; P:mRNA cis splicing, via spliceosome; F:RNA cap binding	0	1	0	0	0	0
Ds70923	57.966	6.91595	8.13635	16.9431	564	4	504074	506491				Nuclear cap-binding protein complex, subunit CBP20 (RRM superfamily)	F:nucleic acid binding; C:nuclear cap binding complex; F:nucleotide binding; P:mRNA cis splicing, via spliceosome; F:RNA cap binding	0	1	0	0	0	0
Ds70924	8.66281	13.7082	7.33052	11.4205	4695	4	507882	512627				Chitinase	-	0	1	0	0	0	0
Ds70925	76.9042	51.9091	106.144	77.3784	789	4	512635	514001				Imidazoleglycerol-phosphate synthase subunit H-like	F:transferase activity; F:transferase activity, transferring glycosyl groups	0	1	0	0	0	0
Ds70926	99.2358	84.1305	95.3772	98.2655	1275	4	514510	516696	PPT	regulatory		Alpha-aminoadipic semialdehyde dehydrogenase-phosphopantetheinyl transferase	F:holo-[acyl-carrier-protein] synthase activity; F:transferase activity; F:magnesium ion binding; P:macromolecule biosynthetic process	0	1	0	0	0	0
Ds170194	65.8741	58.0315	32.4075	31.793	2655	4	517751	520830				Transcriptional coactivator p100	F:nucleic acid binding; C:RISC complex; F:hydrolase activity, acting on ester bonds; P:gene silencing by RNA	0	1	0	0	0	0
Ds33643	22.6337	19.7749	165.759	65.267	789	4	521172	522029				Reductases with broad range of substrate specificities	-	0	1	0	0	0	0
Ds70928	43.6992	36.89	27.0224	39.2194	2802	4	522278	525581			0.995	Uncharacterized conserved protein	C:ER membrane protein complex; F:molecular_function	0	1	0	0	0	0
Ds43463	17.0171	6.52274	25.5792	23.6737	897	4	526493	528969					F:GTP binding; F:GTPase activity; P:small GTPase mediated signal transduction; P:GTP catabolic process; F:nucleotide binding; C:membrane; P:signal transduction	0	1	0	0	0	0
Ds52438	43.8225	72.5692	16.0078	75.7229	645	4	526493	528969				Ras-related GTPase	F:GTP binding; F:GTPase activity; P:small GTPase mediated signal transduction; P:GTP catabolic process; F:nucleotide binding; C:membrane; P:signal transduction	0	1	0	0	0	0
Ds33646	1.21982	0	0	0	474	4	531094	531567			0.986		-	0	1	0	0	0	0
Ds70929	1450.31	550.084	1881.45	613.102	975	4	532446	533867				Transaldolase	F:sedoheptulose-7-phosphate:D-glyceraldehyde-3-phosphate glyceronetransferase activity; C:cytoplasm; F:transferase activity; P:carbohydrate metabolic process; P:pentose-phosphate shunt; F:catalytic activity; C:nucleus	0	1	0	0	0	0
Ds23143	3222.3	759.148	2222.9	2052.75	465	4	533988	534781		oxid stress		Cu2+/Zn2+ superoxide dismutase SOD1	F:metal ion binding; P:oxidation-reduction process; F:oxidoreductase activity; P:superoxide metabolic process; F:superoxide dismutase activity	0	1	0	0	0	0
Ds70930	65.3304	95.6029	64.672	51.3968	816	4	534088	537783					F:metal ion binding; P:oxidation-reduction process; F:oxidoreductase activity; P:superoxide metabolic process; F:superoxide dismutase activity	0	1	0	0	0	0
Ds61650	72.5383	351.934	126.511	199.58	399	4	535064	535517			1		F:RNA binding; F:ribonuclease activity; F:endoribonuclease activity; F:hydrolase activity; P:nucleic acid phosphodiester bond hydrolysis; F:ribonuclease T1 activity; F:endonuclease activity; F:nuclease activity	0	1	0	0	0	0
Ds70931	84.2898	82.9914	59.2791	70.4617	987	4	538693	540559				Adaptor protein NCK/Dock, contains SH2 and SH3 domains	P:response to stress; C:integral to membrane; C:membrane; C:plasma membrane	0	1	0	0	0	0
Ds70932	32.8279	63.6461	41.4499	55.0683	858	4	540917	541870				Cytoskeletal protein Adducin	-	0	1	0	0	0	0
Ds33653	6.5202	30.3618	1.05057	12.1539	1092	4	542493	543584					-	0	1	0	0	0	0
Ds43468	58.9384	69.3926	37.9544	105.878	3204	4	543537	548025				Invasion-inducing protein TIAM1/CDC24 and related RhoGEF GTPases	F:phospholipid binding; F:Rho guanyl-nucleotide exchange factor activity; P:regulation of Rho protein signal transduction; P:intracellular signal transduction; F:guanyl-nucleotide exchange factor activity	0	1	0	0	0	0
Ds70935	40.6848	55.7841	20.1932	58.403	2727	4	548678	551892				Beta-TrCP (transducin repeats containing)/Slimb proteins	-	0	1	0	0	0	0
Ds70936	5.74604	0	11.0843	5.12931	414	4	552515	553111					-	0	1	0	0	0	0
Ds170221	25.79	32.7388	70.1541	51.5606	834	4	553133	554270				Hydroxyacyl-CoA dehydrogenase/enoyl-CoA hydratase	P:metabolic process; F:catalytic activity; F:isomerase activity	0	1	0	0	0	0
Ds70938	135.128	14.6769	56.371	35.7212	2259	4	554912	563727				Arginyl-tRNA synthetase	0	0	1	0	0	0	0
Ds129026	72.322	71.9004	61.6788	44.0364	651	4	555107	555853					F:molecular_function; P:biological_process; C:cellular_component	0	1	0	0	0	0
Ds33658	23.7028	25.7269	30.2667	57.6403	1971	4	557544	559514				Splicing coactivator SRm160/300, subunit SRm300	-	0	1	0	0	0	0
Ds70939	146.136	241.199	80.3789	73.5459	1884	4	563908	565895	GT90	CAZY		Endoplasmic reticulum protein EP58, contains filamin rod domain and KDEL motif	-	0	1	0	0	0	0
Ds87522	25.4072	14.6915	15.1235	18.6626	1593	4	566121	567763					-	0	1	0	0	0	0
Ds70940	44.5652	0	26.6797	26.7499	258	4	568092	568748					-	0	1	0	0	0	0
Ds52452	3.57278	20.5475	3.69315	9.32192	3417	4	568788	572336				Helicases	F:helicase activity	0	1	0	0	0	0
Ds70942	9.99886	0	10.0634	13.9706	456	4	572558	573083					-	0	1	0	0	0	0
Ds70943	29.9338	50.5113	28.0616	32.0822	2085	4	573302	577110				Predicted E3 ubiquitin ligase	-	0	1	0	0	0	0
Ds129021	5.19265	14.2566	6.70892	37.255	684	4	580150	580833					-	0	1	0	0	0	0
Ds70944	1.37666	0	0	19.9081	240	4	581020	581967					-	0	1	0	0	0	0
Ds149893	38.868	18.9892	14.4553	42.568	1746	4	582841	584691				Amino acid transporters	F:amino acid transmembrane transporter activity; P:amino acid transport; C:integral to membrane; C:membrane; P:transmembrane transport; P:amino acid transmembrane transport; P:transport	0	1	0	0	0	0
Ds170246	4.56732	34.6535	3.26148	8.67826	1407	4	585186	586696					-	0	1	0	0	0	0
Ds170248	6.61951	1.7063	4.01479	8.36037	1143	4	586792	588483					-	0	1	0	0	0	0
Ds70946	1.16486	0	0	0	156	4	588655	589133					-	0	1	0	0	0	0
Ds170249	49.8218	18.0583	30.3499	27.3868	756	4	589308	590322				Ca2+-binding protein (centrin/caltractin), EF-Hand superfamily protein	F:calcium ion binding; P:cell division	0	1	0	0	0	0
Ds23164	57.8856	17.336	65.2644	258.127	1125	4	590706	592006				Iron/ascorbate family oxidoreductases	P:oxidation-reduction process; F:oxidoreductase activity, acting on paired donors, with incorporation or reduction of molecular oxygen, 2-oxoglutarate as one donor, and incorporation of one atom each of oxygen into both donors; F:oxidoreductase activity; F:iron ion binding; F:oxidoreductase activity, acting on single donors with incorporation of molecular oxygen, incorporation of two atoms of oxy…	0	1	0	0	0	0
Ds70948	0.985395	0	0	0	285	4	595344	595824					-	0	1	0	0	0	0
Ds43487	87.0311	102.556	167.687	226.406	2244	4	598143	602706				SWI-SNF chromatin-remodeling complex protein	C:ribosome	0	1	0	0	0	0
Ds70961	128.518	131.517	106.923	171.431	1824	4	603449	605964	GH17	CAZY		Putative signal transduction protein involved in RNA splicing	F:hydrolase activity, hydrolyzing O-glycosyl compounds; F:hydrolase activity; P:carbohydrate metabolic process; F:catalytic activity	0	1	0	0	0	0
Ds70963	13.6468	24.2273	7.12563	16.4871	483	4	607221	608597					P:biological_process; C:cellular_component; F:molecular_function	0	1	0	0	0	0
Ds70964	115.622	149.389	64.2398	114.702	1893	4	610482	614333				Actin-binding protein Coronin, contains WD40 repeats	F:actin filament binding	0	1	0	0	0	0
Ds128562	149.862	837.906	348.417	706.534	405	4	610599	611112					F:carbon-sulfur lyase activity; P:metabolic process; C:cellular_component	0	1	0	0	0	0
Ds61703	5.30406	4.42847	7.81489	12.2957	2202	4	614751	617924	GH29	CAZY		Alpha-L-fucosidase	P:fucose metabolic process; P:carbohydrate metabolic process; F:alpha-L-fucosidase activity; F:catalytic activity	0	1	0	0	0	0
Ds70965	2.07238	0	4.11192	3.80562	279	4	620019	620697					-	0	1	0	0	0	0
Ds99059	3.79767	29.8896	8.791	4.06807	261	4	623990	624361				Ubiquitin-like proteins	-	0	1	0	0	0	0
Ds70966	47.84	43.3916	29.6264	26.9976	2517	4	625335	628040				Chromatin remodeling protein, contains PHD Zn-finger	F:metal ion binding; F:zinc ion binding	0	1	0	0	0	0
Ds43502	288.174	28.531	91.1067	68.7874	957	4	630115	633939			0.988	C-type lectin	-	0	1	0	0	0	0
Ds70967	123.982	54.175	55.0437	71.0526	1188	4	634630	636354				Soluble epoxide hydrolase	P:metabolic process; F:catalytic activity; F:hydrolase activity	0	1	0	0	0	0
Ds149923	13.6424	21.7062	7.02253	23.6342	1797	4	636368	640888				Predicted transporter (major facilitator superfamily)	C:integral to membrane; P:transmembrane transport	0	1	0	0	0	0
Ds70968	14.8904	17.2475	6.24341	22.391	1470	4	638150	640888				Translation initiation factor 5B (eIF-5B)	F:molecular_function; P:biological_process; C:cellular_component	0	1	0	0	0	0
Ds43505	38.2636	42.1686	25.8384	45.6751	2220	4	641116	646666				Uncharacterized conserved protein, contains GRAM domain	F:molecular_function	0	1	0	0	0	0
Ds52470	112.929	263.623	359.825	260.565	762	4	641116	646666				Predicted hydrolase related to dienelactone hydrolase	F:molecular_function	0	1	0	0	0	0
Ds70971	25.0938	19.9592	33.5446	29.4935	684	4	648025	650136					F:N-acetyltransferase activity	0	1	0	0	0	0
Ds110863	7.09022	25.4941	9.99761	6.93965	459	4	648227	648733					-	0	1	0	0	0	0
Ds70972	3.73493	5.65304	9.97588	15.3879	345	4	650308	651244					-	0	1	0	0	0	0
Ds23182	24.1688	9.36743	29.7551	80.576	1041	4	651307	652347				Voltage-gated shaker-like K+ channel, subunit beta/KCNAB	-	0	1	0	0	0	0
Ds52473	10.1786	0	9.18912	17.6634	1623	4	653044	654666				Cytochrome P450 CYP2 subfamily	F:metal ion binding; P:oxidation-reduction process; F:oxidoreductase activity, acting on paired donors, with incorporation or reduction of molecular oxygen; F:heme binding; F:oxidoreductase activity; F:electron carrier activity; F:iron ion binding; F:monooxygenase activity; C:cellular_component; F:aromatase activity	0	1	0	0	0	0
Ds70973	5.55833	9.15633	14.3628	12.4621	639	4	655112	656578					-	0	1	0	0	0	0
Ds70974	5.9162	10.7454	18.9624	13.1624	363	4	656596	657081					-	0	1	0	0	0	0
Ds52475	41.5229	69.4824	61.0726	38.4793	4884	4	658059	663755				Chitinase	-	0	1	0	0	0	0
Ds23185	145.718	392.513	202.027	106.844	318	4	658225	658542					-	0	1	0	0	0	0
Ds43512	29.7339	59	22.8497	24.2399	5322	4	664684	670939				Protein involved in mRNA turnover and stability	F:zinc ion binding; F:ligase activity	0	1	0	0	0	0
Ds79219	24.0868	4.42245	20.8114	33.7069	441	4	664684	670939					F:zinc ion binding; F:ligase activity	0	1	0	0	0	0
Ds23189	0.407898	0	4.72109	11.6518	729	4	671690	672418					-	0	1	0	0	0	0
Ds23190	0.585421	0	1.27046	0	903	4	672709	673870	CE16	CAZY	0.999		P:lipid metabolic process; F:hydrolase activity, acting on ester bonds; F:hydrolase activity; C:cellular_component; F:molecular_function; P:biological_process	0	1	0	0	0	0
Ds149947	35.2274	31.4971	32.6085	25.7211	1548	4	674066	675732					C:cytoplasm; F:homoserine O-acetyltransferase activity; P:methionine biosynthetic process; F:transferase activity; F:transferase activity, transferring acyl groups	0	1	0	0	0	0
Ds79220	24.4559	14.0218	67.4839	29.1465	1530	4	676107	678595					F:molecular_function; P:biological_process; C:cellular_component	0	0.838891	0	0	0	0
Ds70977	5.96551	0	14.1633	6.55412	324	4	679568	680215					-	0	1	0	0	0	0
Ds70978	34.521	45.621	58.144	54.8476	513	4	680759	681600					P:mycelium development; F:molecular_function; C:cellular_component	0	1	0	0	0	0
Ds70979	9.87113	16.8544	12.747	17.0407	810	4	682269	683380					-	0	1	0	0	0	0
Ds70980	10.2971	2.91524	5.14451	20.6322	669	4	683436	684566					-	0	1	0	0	0	0
Ds87554	6.79783	1.49448	1.7582	4.88169	1305	4	685068	686813				Amino acid transporters	F:amino acid transmembrane transporter activity; C:integral to membrane; C:membrane; P:amino acid transmembrane transport	0	1	0	0	0	0
Ds70982	109.907	444.618	403.248	32.7884	1101	4	687793	689277				Reductases with broad range of substrate specificities	P:oxidation-reduction process; F:oxidoreductase activity; P:metabolic process	0	1	0	0	0	0
Ds52484	25.0164	47.6147	53.7762	39.4015	3072	4	690141	693869				Sulfite oxidase, molybdopterin-binding component	F:metal ion binding; P:oxidation-reduction process; F:heme binding; F:oxidoreductase activity; F:electron carrier activity; F:molybdenum ion binding	0	1	0	0	0	0
Ds70985	543.358	309.753	151.839	75.9892	1020	4	695827	699026					F:metal ion binding; P:nickel cation transport; F:nickel cation transmembrane transporter activity; F:cobalt ion transmembrane transporter activity; P:nickel cation transmembrane transport; C:integral to membrane; P:transmembrane transport; P:cobalt ion transport	0	1	0	0	0	0
Ds87559	35.8354	83.3461	27.455	42.1984	1170	4	698053	701066					F:transferase activity; P:metabolic process; F:catalytic activity; F:transferase activity, transferring acyl groups other than amino-acyl groups; P:fatty acid biosynthetic process; P:secondary metabolic process; F:transferase activity, transferring acyl groups	0	1	0	0	0	0
Ds149966	16.3553	17.9338	7.0328	15.8655	1305	4	699194	701075				3-oxoacyl-(acyl-carrier-protein) synthase (I and II)	F:transferase activity; P:metabolic process; F:catalytic activity; F:transferase activity, transferring acyl groups other than amino-acyl groups; P:fatty acid biosynthetic process; P:secondary metabolic process; F:transferase activity, transferring acyl groups	0	1	0	0	0	0
Ds70986	16.8399	11.3813	9.90835	11.0291	4284	4	702207	706695				Sister chromatid cohesion complex Cohesin, subunit PDS5	-	0	1	0	0	0	0
Ds33703	0.847172	0	0	0	429	4	707252	707680					F:metal ion binding; P:oxidation-reduction process; F:oxidoreductase activity, acting on paired donors, with incorporation or reduction of molecular oxygen; F:heme binding; F:oxidoreductase activity; F:electron carrier activity; F:iron ion binding; F:monooxygenase activity	0	1	0	0	0	0
Ds70987	1259.91	1859.85	9058.1	2883.7	690	4	709578	710624		Ubiquitin		Ubiquitin and ubiquitin-like proteins	P:protein ubiquitination; P:cellular response to heat; P:cell morphogenesis; P:filamentous growth; P:protein neddylation; P:filamentous growth of a population of unicellular organisms; P:phenotypic switching; F:protein tag; P:pathogenesis; C:plasma membrane; P:mycelium development; F:molecular_function; P:cellular protein modification process; C:cellular_component	0	1	0	0	0	0
Ds61709	14.5224	36.99	20.6707	14.3482	2109	4	711024	713810				Cytoplasmic Zn-finger protein BRAP2 (BRCA1 associated protein)	F:metal ion binding; F:zinc ion binding	0	1	0	0	0	0
Ds70988	14.3115	42.5194	102.02	180.921	1743	4	714282	716475				Flavin-containing monooxygenase	F:monooxygenase activity; F:molecular_function; P:biological_process; C:cellular_component	0	1	0	0	0	0
Ds52492	12.515	2.90656	2.84954	9.49419	2013	4	716597	719265				Nucleolar GTPase/ATPase p130	C:nucleus	0	1	0	0	0	0
Ds103911	79.3165	5.35796	22.062	23.8217	1092	4	719846	720937	GT8	CAZY	0.994		-	0	1	0	0	0	0
Ds70989	33.9462	66.8827	25.1792	16.7494	729	4	721202	724201				Predicted PRP38-like splicing factor	-	0	1	0	0	0	0
Ds117421	12.6976	15.2965	8.99785	43.7198	255	4	722184	722438				Na+-independent Cl/HCO3 exchanger AE1 and related transporters (SLC4 family)	P:anion transport; F:inorganic anion exchanger activity; C:integral to membrane; C:membrane	0	1	0	0	0	0
Ds43527	3.28621	0	6.16788	11.4168	186	4	724295	727114					P:oxidation-reduction process; F:oxidoreductase activity; P:metabolic process; F:metal ion binding; P:transcription, DNA-dependent; F:zinc ion binding; C:nucleus; F:DNA binding; F:monooxygenase activity; F:salicylate 1-monooxygenase activity; C:cellular_component; F:oxidoreductase activity, acting on single donors with incorporation of molecular oxygen, incorporation of two atoms of oxygen	0	1	0	0	0	0
Ds112758	8.49214	23.4976	13.822	23.4527	249	4	725519	725767					P:oxidation-reduction process; F:oxidoreductase activity; P:metabolic process; F:metal ion binding; P:transcription, DNA-dependent; F:zinc ion binding; C:nucleus; F:DNA binding; F:molecular_function; P:biological_process; C:cellular_component; F:monooxygenase activity	0	1	0	0	0	0
Ds127749	7.99878	8.80894	12.4361	20.1419	1107	4	727019	728249			0.922		F:hydrolase activity; P:metabolic process	0	1	0	0	0	0
Ds33711	9.16247	0	9.52055	8.81134	723	4	730382	731407					F:hydrolase activity, hydrolyzing O-glycosyl compounds; F:hydrolase activity; P:carbohydrate metabolic process; P:metabolic process; F:hydrolase activity, acting on glycosyl bonds; F:beta-glucosidase activity	0	1	0	0	0	0
Ds128268	2.55428	0	4.60733	3.19809	996	4	732671	733666				Aspartyl protease	P:proteolysis; F:hydrolase activity; F:aspartic-type endopeptidase activity; F:peptidase activity	0	1	0	0	0	0
Ds70995	13.8023	16.8857	4.96635	9.19279	231	4	733781	735207					-	0	0.75403	0	0	0	0
Ds43534	61.6217	10.926	56.7721	68.4051	1071	4	735235	738938		metallopeptidase		Peptidase family M48	P:proteolysis; F:metallopeptidase activity; F:hydrolase activity; C:membrane; F:peptidase activity; F:metalloendopeptidase activity	0	1	0	0	0	0
Ds87570	6.81662	16.4236	4.02535	3.35295	1425	4	738977	740598	GH30	CAZY	0.991	Beta-glucocerebrosidase	P:sphingolipid metabolic process; F:glucosylceramidase activity; P:carbohydrate metabolic process; F:catalytic activity; F:glucan endo-1,6-beta-glucosidase activity; F:hydrolase activity; P:metabolic process; F:hydrolase activity, acting on glycosyl bonds; P:polysaccharide metabolic process; C:extracellular region; C:extracellular space	0	1	0	0	0	0
Ds150005	49.1385	80.3064	114.723	59.334	510	4	741015	743298					-	0	1	0	0	0	0
Ds43537	48.7759	45.0069	110.31	81.6744	780	4	741015	743298					-	0	1	0	0	0	0
Ds127893	47.0727	94.3693	24.6715	25.6879	372	4	742793	743215				Cytochrome c oxidase assembly protein PET191	-	0	1	0	0	0	0
Ds71002	47.2101	18.4195	61.1854	51.0238	1800	4	743510	745764				Triglyceride lipase-cholesterol esterase	P:lipid metabolic process; F:hydrolase activity	0	1	0	0	0	0
Ds150010	37.6674	39.6774	87.9719	29.0781	639	4	745852	746574				Magnesium-dependent phosphatase	F:phosphatase activity; P:dephosphorylation	0	1	0	0	0	0
Ds23217	1.54044	2.09035	0	0.569007	933	4	748085	749017					-	0	1	0	0	0	0
Ds71003	31.129	50.1282	9.21466	13.2188	1245	4	749395	752001				Fe2+/Zn2+ regulated transporter	C:integral to membrane; C:membrane; P:zinc ion transmembrane transport; P:transmembrane transport; P:metal ion transport; F:zinc ion transmembrane transporter activity; F:metal ion transmembrane transporter activity	0	1	0	0	0	0
Ds170365	83.4559	39.7283	16.9959	8.84806	540	4	752696	753881				Ankyrin	F:hydrolase activity; P:nucleoside metabolic process; F:catalytic activity; F:molecular_function; P:biological_process; C:cellular_component	0	1	0	0	0	0
Ds33722	0.494184	0	2.45134	1.13437	468	4	754147	754614					P:oxidation-reduction process; F:oxidoreductase activity; P:metabolic process; F:salicylate 1-monooxygenase activity; F:monooxygenase activity	0	1	0	0	0	0
Ds71005	8.90432	27.6638	154.591	54.5944	282	4	754985	755866			0.949		P:oxidation-reduction process; F:oxidoreductase activity; P:metabolic process	0	1	0	0	0	0
Ds43544	59.6657	65.7615	58.577	95.6408	1038	4	757921	759738			0.993	Mitochondrial endonuclease	F:ribonuclease activity; C:mitochondrial inner membrane; P:DNA catabolic process; P:DNA recombination; F:hydrolase activity; C:nucleus; P:apoptotic process; F:nucleic acid binding; F:exodeoxyribonuclease activity; P:RNA catabolic process; F:metal ion binding; F:endodeoxyribonuclease activity; F:endonuclease activity	0	1	0	0	0	0
Ds117937	95.4929	23.7841	41.9717	32.3709	246	4	759379	759678				Mitochondrial import inner membrane translocase, subunit TIM13	F:metal ion binding; C:mitochondrion; C:membrane; C:mitochondrial inner membrane; P:protein transport; P:transport	0	1	0	0	0	0
Ds23221	10.4491	32.609	11.4274	23.7963	2811	4	762997	765970				Dystonin, GAS (Growth-arrest-specific protein), and related proteins	F:metal ion binding; F:zinc ion binding	0	1	0	0	0	0
Ds170371	39.3282	20.6225	17.3297	26.464	1986	4	766565	768643				RNA polymerase II transcription initiation/nucleotide excision repair factor TFIIH, subunit TFB1	P:transcription, DNA-dependent; P:nucleotide-excision repair; C:core TFIIH complex; F:molecular_function; P:biological_process; C:cellular_component	0	1	0	0	0	0
Ds43545	20.181	52.5687	15.8048	26.0751	3339	4	769043	773634				Cdc4 and related F-box and WD-40 proteins	-	0	1	0	0	0	0
Ds33727	1.41787	0	2.28987	3.17894	501	4	775885	776385		SSCP			F:molecular_function; P:biological_process; C:cellular_component	0	1	0	0	0	0
Ds150026	25.166	17.5387	33.0137	43.2855	1668	4	778110	780330				Synaptic vesicle transporter SVOP and related transporters (major facilitator superfamily)	C:integral to membrane; P:transmembrane transport; F:molecular_function	0	1	0	0	0	0
Ds127766	21.5051	73.0881	13.5766	18.4989	1521	4	780367	782045				Permease of the major facilitator superfamily	C:integral to membrane; P:transmembrane transport	0	1	0	0	0	0
Ds71009	67.4451	58.9424	43.8495	51.4367	1125	4	785430	788304				Protein phosphatase 1, regulatory subunit, and related proteins	F:molecular_function; P:biological_process; C:cellular_component	0	1	0	0	0	0
Ds71010	32.7692	46.0331	30.9464	52.6792	2076	4	788514	791523					P:transcription from RNA polymerase II promoter; F:DNA binding; C:nucleus; F:zinc ion binding; P:regulation of transcription from RNA polymerase II promoter; F:sequence-specific DNA binding RNA polymerase II transcription factor activity; P:regulation of transcription, DNA-dependent; F:metal ion binding; P:transcription, DNA-dependent	0	1	0	0	0	0
Ds116533	24.4034	14.0309	19.258	15.2772	417	4	791746	792162					-	0	1	0	0	0	0
Ds71012	55.7998	89.8957	45.141	37.6005	1779	4	797572	799504					-	0	1	0	0	0	0
Ds127800	129.499	75.3235	63.3939	52.9937	1683	4	799832	801568				Chaperonin complex component, TCP-1 theta subunit (CCT8)	F:unfolded protein binding; P:cellular protein metabolic process; F:ATP binding; C:cytoplasm; C:chaperonin-containing T-complex; P:protein folding; F:nucleotide binding	0	1	0	0	0	0
Ds71014	62.183	150.19	41.8259	57.2754	2688	4	801807	805430				Cl- channel CLC-3 and related proteins (CLC superfamily)	P:chloride transport; F:voltage-gated chloride channel activity; C:integral to membrane; C:membrane; P:transmembrane transport; F:adenyl nucleotide binding; F:ion channel activity; F:zinc ion binding; P:oxidation-reduction process; F:oxidoreductase activity; F:metal ion binding	0	1	0	0	0	0
Ds71015	39.6801	6.37352	14.9964	64.1918	306	4	805837	806810					F:molecular_function; P:biological_process; C:cellular_component	0	1	0	0	0	0
Ds71016	20.9252	10.5422	57.8781	166.439	555	4	808849	810238					F:molecular_function; P:biological_process; C:cellular_component	0	1	0	0	0	0
Ds71018	31.1402	32.0362	153.515	310.32	2496	4	810269	814341	GH3	CAZY	0.993		F:hydrolase activity, hydrolyzing O-glycosyl compounds; F:hydrolase activity; P:metabolic process; P:carbohydrate metabolic process; F:hydrolase activity, acting on glycosyl bonds; P:cellulose catabolic process; P:polysaccharide catabolic process; F:beta-glucosidase activity; C:extracellular region; C:cellular_component	0	1	0	0	0	0
Ds71019	8.34642	3.40366	9.00963	43.0822	1146	4	815657	817229					F:transferase activity; F:transferase activity, transferring acyl groups other than amino-acyl groups; F:transferase activity, transferring acyl groups; C:cellular_component; P:mycelium development; F:molecular_function	0	1	0	0	0	0
Ds23237	23.7571	80.4885	23.9331	44.3005	2205	4	818507	820826			1	Serine carboxypeptidases (lysosomal cathepsin A)	P:proteolysis; F:serine-type carboxypeptidase activity; F:carboxypeptidase activity	0	1	0	0	0	0
Ds71021	59.0272	118.635	37.2395	52.1326	3666	4	822095	826710				RhoGEF GTPase	P:intracellular signal transduction; F:small GTPase regulator activity; F:phospholipid binding; F:Rho guanyl-nucleotide exchange factor activity; P:regulation of Rho protein signal transduction; P:cellular response to drug; P:cellular heat acclimation; P:asexual sporulation resulting in formation of a cellular spore; C:plasma membrane	0	1	0	0	0	0
Ds71026	38.7638	55.9722	28.6957	36.6223	3798	4	826872	832710				tRNA and rRNA cytosine-C5-methylase (nucleolar protein NOL1/NOP2)	C:integral to membrane; C:membrane; P:ion transport; P:transport; F:hydrogen ion transmembrane transporter activity; C:proton-transporting V-type ATPase, V0 domain; F:transferase activity, transferring phosphorus-containing groups; P:ATP hydrolysis coupled proton transport; C:proton-transporting two-sector ATPase complex, proton-transporting domain; F:ATP binding; F:protein kinase activity; P:pro…	0	1	0	0	0	0
Ds23239	107.092	123.639	77.4201	105.308	489	4	826989	827852			0.728	Vacuolar H+-ATPase V0 sector, subunits c/c'	C:integral to membrane; C:membrane; P:ion transport; P:transport; F:hydrogen ion transmembrane transporter activity; C:proton-transporting V-type ATPase, V0 domain; P:proton transport; P:ATP hydrolysis coupled proton transport; C:proton-transporting two-sector ATPase complex, proton-transporting domain; F:transferase activity, transferring phosphorus-containing groups	0	1	0	0	0	0
Ds43570	94.1517	96.1606	52.5812	75.5771	1440	4	832754	836158				FOG: Zn-finger	F:metal ion binding; F:nucleic acid binding	0	1	0	0	0	0
Ds71032	8.33277	0	6.06998	29.9617	567	4	837627	839383					-	0	1	0	0	0	0
Ds71033	44.6464	40.7331	26.8357	42.5771	1197	4	839651	843388					F:metal ion binding; P:riboflavin biosynthetic process; F:lyase activity; F:3,4-dihydroxy-2-butanone-4-phosphate synthase activity	0	1	0	0	0	0
Ds128981	171.241	112.185	131.982	173.829	678	4	839925	840660				Bifunctional GTP cyclohydrolase II/3,4-dihydroxy-2butanone-4-phosphate synthase	F:metal ion binding; P:riboflavin biosynthetic process; F:lyase activity; F:3,4-dihydroxy-2-butanone-4-phosphate synthase activity	0	1	0	0	0	0
Ds23243	46.0666	38.8119	28.538	64.7097	402	4	840970	841619					-	0	1	0	0	0	0
Ds71034	546.426	401.913	659.137	461.309	1053	4	843553	845471				Fructose-1,6-bisphosphatase	F:hydrolase activity; P:carbohydrate metabolic process; F:phosphoric ester hydrolase activity; F:fructose 1,6-bisphosphate 1-phosphatase activity; P:reactive oxygen species metabolic process; C:cytosol; P:gluconeogenesis	0	1	0	0	0	0
Ds71038	31.5738	51.0317	49.5957	59.7923	879	4	846062	847560				Speckle-type POZ protein SPOP and related proteins with TRAF, MATH and BTB/POZ domains	-	0	1	0	0	0	0
Ds71039	37.667	45.3175	72.2166	34.0914	2367	4	849541	852581				Phospholipase A2-activating protein (contains WD40 repeats)	F:molecular_function; P:cellular protein catabolic process; C:cellular_component	0	1	0	0	0	0
Ds71040	11.1268	6.70206	7.88471	1.82434	291	4	853033	853862					-	0	1	0	0	0	0
Ds71041	2.44739	0	0	2.80891	189	4	854316	854989					-	0	1	0	0	0	0
Ds79266	8.8835	2.26516	1.33243	10.482	861	4	855238	858392		SSCP	0.831		P:ubiquinone biosynthetic process; F:2-polyprenyl-6-methoxy-1,4-benzoquinone methyltransferase activity; F:methyltransferase activity; F:transferase activity; P:methylation	0	1	0	0	0	0
Ds108653	67.1392	39.2513	33.1902	27.3789	795	4	857481	858275				Methyltransferases	P:ubiquinone biosynthetic process; F:2-polyprenyl-6-methoxy-1,4-benzoquinone methyltransferase activity; F:methyltransferase activity; F:transferase activity; P:methylation	0	1	0	0	0	0
Ds87604	43.8343	34.417	22.4946	17.1756	2040	4	858629	861079				Pseudouridylate synthase	F:RNA binding; P:RNA modification; P:pseudouridine synthesis; F:pseudouridine synthase activity	0	1	0	0	0	0
Ds170438	25.6155	29.0779	14.661	28.2685	939	4	860939	862036				Predicted hydrolase/acyltransferase (alpha/beta hydrolase superfamily)	P:metabolic process; F:catalytic activity; F:hydrolase activity	0	1	0	0	0	0
Ds170443	25.9258	105.422	32.0396	35.8705	1110	4	862539	863780				Arylacetamide deacetylase	F:hydrolase activity; P:metabolic process	0	1	0	0	0	0
Ds33752	1.36246	0	0	0.912171	582	4	864052	864633					-	0	1	0	0	0	0
Ds71043	11.109	11.3061	16.6265	20.0043	345	4	865662	866528					-	0	1	0	0	0	0
Ds170446	5.50662	0	4.81017	7.79074	1431	4	866717	868792				Permease of the major facilitator superfamily	C:integral to membrane; P:transmembrane transport; F:molecular_function	0	1	0	0	0	0
Ds71045	9.22538	8.44285	14.899	8.04369	462	4	869030	870097					F:metal ion binding; P:oxidation-reduction process; F:oxidoreductase activity, acting on paired donors, with incorporation or reduction of molecular oxygen; F:heme binding; F:oxidoreductase activity; F:electron carrier activity; F:iron ion binding; F:monooxygenase activity; C:membrane	0	1	0	0	0	0
Ds150100	113.622	39.9071	23.4746	43.8023	1515	4	870782	874877				Sulfatase	P:branched-chain amino acid biosynthetic process; P:metabolic process; F:catalytic activity; F:dihydroxy-acid dehydratase activity	0	1	0	0	0	0
Ds43587	112.522	31.7408	69.1516	56.6404	1659	4	870782	874877				Dihydroxy-acid dehydratase	P:branched-chain amino acid biosynthetic process; P:metabolic process; F:catalytic activity; F:dihydroxy-acid dehydratase activity	0	1	0	0	0	0
Ds71046	313.733	38.0689	10.6799	12.754	3330	4	875301	879337				Na+/K+ ATPase, alpha subunit	F:metal ion binding; F:cation-transporting ATPase activity; F:ATP binding; F:hydrolase activity; C:integral to membrane; F:nucleotide binding; C:membrane; P:cation transport; F:sodium:potassium-exchanging ATPase activity	0	1	0	0	0	0
Ds71047	50.373	116.996	70.1191	160.737	1767	4	879664	883352				Acyl-CoA synthetase	P:metabolic process; F:catalytic activity; F:ligase activity	0	1	0	0	0	0
Ds129009	59.7211	78.0119	31.6124	65.5936	1125	4	882181	883305	GT8	CAZY		Glycosyl transferase, family 8 - glycogenin	F:transferase activity, transferring glycosyl groups	0	1	0	0	0	0
Ds71048	56.1734	52.2868	36.9081	36.5308	1119	4	883565	885109				Cis-prenyltransferase	F:transferase activity, transferring alkyl or aryl (other than methyl) groups; F:transferase activity	0	1	0	0	0	0
Ds87613	27.7619	30.6141	20.1268	31.8628	1083	4	885494	888265					F:molecular_function; P:biological_process; C:cellular_component	0	1	0	0	0	0
Ds108593	28.1591	24.1336	21.2942	25.0455	1293	4	889058	890350				Beta subunit of farnesyltransferase	P:protein farnesylation; P:regulation of cell proliferation; C:protein farnesyltransferase complex; F:catalytic activity; F:transferase activity	0	1	0	0	0	0
Ds170469	16.1255	32.533	13.1979	25.9563	3477	4	891718	895408					-	0	1	0	0	0	0
Ds52545	20.3257	16.4582	11.6175	18.3681	1185	4	895438	896798					F:proline racemase activity; P:biological_process; C:cellular_component	0	1	0	0	0	0
Ds71049	15.8275	13.8319	6.65702	13.3491	1551	4	897036	900471					P:regulation of transcription, DNA-dependent; P:transcription from RNA polymerase II promoter; F:sequence-specific DNA binding RNA polymerase II transcription factor activity; F:zinc ion binding; P:regulation of transcription from RNA polymerase II promoter; C:nucleus	0	1	0	0	0	0
Ds128201	0.749281	96.8831	11.5631	4.96867	1389	4	901017	902486			0.997	CREB binding protein/P300 and related TAZ Zn-finger proteins	F:molecular_function; F:hydrolase activity; P:metabolic process; F:hydrolase activity, acting on glycosyl bonds; P:biological_process; C:cellular_component	0	1	0	0	0	0
Ds71050	39.7598	41.7079	42.6676	33.0722	2151	4	902939	905563					P:transcription from RNA polymerase II promoter; F:DNA binding; C:nucleus; F:zinc ion binding; P:regulation of transcription from RNA polymerase II promoter; F:sequence-specific DNA binding RNA polymerase II transcription factor activity; P:regulation of transcription, DNA-dependent; F:metal ion binding; P:transcription, DNA-dependent; P:phosphorylation; F:kinase activity	0	1	0	0	0	0
Ds71051	238.2	90.796	138.863	64.2596	537	4	905852	907339					F:molecular_function; P:biological_process; C:cellular_component; F:ATPase activity, coupled to transmembrane movement of substances; C:integral to membrane; P:transport; P:ATP catabolic process; F:nucleotide binding; F:nucleoside-triphosphatase activity; F:ATP binding; F:ATPase activity; P:transmembrane transport	0	0.536962	0	0	0	0
Ds23271	2.75331	0	3.15172	1.45847	1092	4	907239	908425					-	0	0	0	0	0	0
Ds71052	3.83304	0	14.9964	13.8793	306	4	909930	910874					F:amino acid transmembrane transporter activity; C:integral to membrane; C:membrane; P:amino acid transmembrane transport	0	1	0	0	0	0
Ds71053	65.7175	33.5732	111.311	35.7245	639	4	912636	913592					-	0	1	0	0	0	0
Ds71054	5.04045	0	2.02333	1.8726	567	4	918088	918673				AAA ATPase containing von Willebrand factor type A (vWA) domain	F:ATPase activity; F:ATP binding; F:nucleotide binding; F:nucleoside-triphosphatase activity; P:ATP catabolic process; P:protein complex assembly; C:nucleus	0	1	0	0	0	0
Ds170484	2.65613	0	0	0	255	4	922276	922932					F:ATPase activity; F:ATP binding; F:nucleotide binding; F:nucleoside-triphosphatase activity; P:ATP catabolic process; P:protein complex assembly; C:nucleus; F:catalytic activity; P:metabolic process	0	1	0	0	0	0
Ds71055	403.067	159.067	142.386	112.954	564	4	928305	929110				Mitochondrial/chloroplast ribosomal protein L12	F:structural constituent of ribosome; C:mitochondrion; P:translation; C:ribosome; P:aerobic respiration; C:intracellular	0	1	0	0	0	0
Ds33771	1.05727	0	0	1.41569	375	4	929630	930004					-	0	1	0	0	0	0
Ds43598	8.96404	448.305	89.7008	18.4139	1701	4	930828	932754		oxid stress		Catalase	F:metal ion binding; P:oxidation-reduction process; F:heme binding; F:oxidoreductase activity; F:catalase activity; P:hydrogen peroxide catabolic process; P:response to oxidative stress; F:peroxidase activity	0	1	0	0	0	0
Ds112227	6.38008	0	0	4.88169	435	4	932826	933314					F:molecular_function; P:biological_process; C:cellular_component	0	1	0	0	0	0
Ds127950	7.51865	4.1673	4.90267	15.3139	936	4	934593	935577					F:hydrolase activity, acting on carbon-nitrogen (but not peptide) bonds; P:carbohydrate metabolic process; F:catalytic activity; C:cellular_component	0	1	0	0	0	0
Ds87625	242.885	207.777	250.44	224.845	1530	4	937030	938943				NADH:ubiquinone oxidoreductase, NDUFV1/51kDa subunit	P:oxidation-reduction process; F:4 iron, 4 sulfur cluster binding; F:NADH dehydrogenase (ubiquinone) activity; F:NAD binding; F:oxidoreductase activity, acting on NAD(P)H; F:FMN binding	0	1	0	0	0	0
Ds71058	9.95428	0	8.82481	19.0574	390	4	939182	940664					-	0	1	0	0	0	0
Ds71059	17.4041	14.2358	4.18696	36.8131	822	4	940908	941818				Myosin class II heavy chain	-	0	1	0	0	0	0
Ds71060	107.146	154.261	71.2965	104.977	177	4	942739	943372					-	0	1	0	0	0	0
Ds71061	345.04	104.698	164.708	186.24	801	4	943778	944956				Predicted carbonic anhydrase involved in protection against oxidative damage	F:zinc ion binding; F:lyase activity; F:carbonate dehydratase activity; P:carbon utilization; P:biological_process; C:cellular_component	0	1	0	0	0	0
Ds43604	14.8581	0	54.3065	12.5653	169	4	945119	945842					-	0	1	0	0	0	0
Ds71062	40.7129	0	100.304	72.525	183	4	945119	945842					-	0	1	0	0	0	0
Ds33777	3588.16	370.36	6681.72	4411.69	990	4	946077	947166					C:membrane; P:ion transport; F:ion channel activity	0	1	0	0	0	0
Ds71063	144.083	35.8323	54.1996	133.766	1143	4	947972	949799					P:oxidation-reduction process; F:oxidoreductase activity; F:oxidoreductase activity, acting on single donors with incorporation of molecular oxygen, incorporation of two atoms of oxygen	0	1	0	0	0	0
Ds33779	3.11821	0	0	19.1886	498	4	950749	951246					-	0	1	0	0	0	0
Ds170503	46.5744	131.986	44.6006	27.1366	1389	4	952313	953860			0.997	Multiple inositol polyphosphate phosphatase	F:phosphatase activity; P:dephosphorylation; F:acid phosphatase activity	0	1	0	0	0	0
Ds71064	1.02666	0	6.4815	0	177	4	954174	954867					-	0	1	0	0	0	0
Ds79293	0.888448	0	1.83263	1.41343	1878	4	954174	956745			0.657	Ferric reductase, NADH/NADPH oxidase and related proteins	-	0	1	0	0	0	0
Ds71065	8.13665	0	11.4152	13.2061	201	4	957348	957965					-	0	1	0	0	0	0
Ds71066	37.9922	0	43.2915	10.0167	477	4	958812	959696					P:biosynthetic process; F:nucleotidyltransferase activity; F:transferase activity; P:RNA metabolic process; F:catalytic activity	0	1	0	0	0	0
Ds79295	5.55923	2.07038	4.87145	10.7078	942	4	959909	961167					-	0	0.880063	0	0	0	0
Ds43609	52.8024	53.4526	26.3437	53.8748	1350	4	961508	965189				Transcription initiation factor IIE, alpha subunit	F:kinase activity; P:phosphorylation; F:transferase activity; F:glycerol kinase activity; P:carbohydrate metabolic process; F:phosphotransferase activity, alcohol group as acceptor; P:glycerol-3-phosphate metabolic process	0	1	0	0	0	0
Ds23288	103.256	19.63	211.921	49.6623	1689	4	963223	964961				Ribulose kinase and related carbohydrate kinases	F:kinase activity; P:phosphorylation; F:transferase activity; F:glycerol kinase activity; P:carbohydrate metabolic process; F:phosphotransferase activity, alcohol group as acceptor; P:glycerol-3-phosphate metabolic process	0	1	0	0	0	0
Ds104188	31.9284	20.7557	17.0056	14.1246	2631	4	967084	969714				Uncharacterized conserved protein	C:small-subunit processome; P:rRNA processing; F:nucleic acid binding; C:ribonucleoprotein complex; F:molecular_function	0	1	0	0	0	0
Ds150165	10.7578	13.4041	13.7982	8.20954	582	4	970117	971384					C:ribosome	0	1	0	0	0	0
Ds23290	142.59	43.7567	51.4781	30.6279	312	4	970122	970483				Mitochondrial ribosomal protein L27	C:ribosome	0	1	0	0	0	0
Ds71068	19.8983	12.5623	14.7791	13.2507	1242	4	971435	973630				Ubiquitin-protein ligase	F:acid-amino acid ligase activity	0	1	0	0	0	0
Ds61794	4.81829	22.1625	0	8.04369	264	4	975693	976066					-	0	1	0	0	0	0
Ds33788	3.6973	0	5.46298	8.84806	420	4	976137	976695					-	0	1	0	0	0	0
Ds71069	50.2608	24.3483	45.8317	55.6732	801	4	979005	980192			0.982	Diacetyl reductase/L-xylulose reductase	P:oxidation-reduction process; F:oxidoreductase activity; P:metabolic process; F:3-oxoacyl-[acyl-carrier-protein] reductase (NADPH) activity; C:cellular_component	0	1	0	0	0	0
Ds127265	104.33	32.7231	78.2783	35.6298	894	4	981658	982606				Predicted oxidoreductase	-	0	1	0	0	0	0
Ds43614	1.31929	0	0	3.68669	288	4	983220	984821					-	0	1	0	0	0	0
Ds23295	2.24868	43.8974	9.83688	40.3995	933	4	985524	986566				Transcription factor MEIS1 and related HOX domain proteins	P:regulation of transcription, DNA-dependent; F:sequence-specific DNA binding; C:nucleus; F:sequence-specific DNA binding transcription factor activity; F:DNA binding	0	1	0	0	0	0
Ds71071	1.04436	33.6258	0	12.2042	348	4	987238	988175					-	0	1	0	0	0	0
Ds61803	0.800666	1.92908	1.13474	1.57532	1011	4	990623	991747			0.943		P:lipid metabolic process; F:phosphoric diester hydrolase activity; C:cellular_component	0	1	0	0	0	0
Ds61801	7.93348	2.90872	23.0985	7.91772	1341	4	994532	996343					-	0	1	0	0	0	0
Ds71072	38.0609	32.2363	55.8338	28.7623	1089	4	995421	998084				Predicted glutathione S-transferase	F:transferase activity; F:molecular_function; P:biological_process; C:cellular_component	0	1	0	0	0	0
Ds71074	41.3741	69.0693	51.3204	75.5342	3219	4	998183	1003647				KEKE-like motif-containing transcription regulator (Rlr1)/suppressor of sin4	F:molecular_function; P:biological_process; C:cellular_component	0	1	0	0	0	0
Ds71075	2.3463	0	3.32529	3.07758	345	4	1004440	1005185					-	0	1	0	0	0	0
Ds87646	12.1799	2.75466	12.963	16.4964	708	4	1010641	1011647					-	0	1	0	0	0	0
Ds71077	4.72851	7.0663	12.4698	15.3879	276	4	1011688	1013026					-	0	1	0	0	0	0
Ds43622	142.502	77.3091	109.555	95.6547	1110	4	1013291	1014710				Ribosomal protein S7	P:translation; C:ribosome	0	1	0	0	0	0
Ds33799	10.546	40.0228	22.2701	24.7333	1803	4	1014968	1016770					-	0	1	0	0	0	0
Ds150189	100.463	62.2105	64.0397	77.4734	1254	4	1018461	1020110				Uncharacterized membrane protein	P:oxidation-reduction process; F:oxidoreductase activity	0	1	0	0	0	0
Ds71080	3110.59	713.012	1406.28	856.263	279	4	1020561	1021241				60S ribosomal protein L37	F:structural constituent of ribosome; P:translation; C:ribosome; C:intracellular	0	1	0	0	0	0
Ds71082	49.3941	45.5829	44.6888	90.4008	1797	4	1021676	1023875				PHD Zn-finger protein	F:metal ion binding; F:zinc ion binding	0	1	0	0	0	0
Ds52578	39.2834	10.2378	15.0555	19.5075	1143	4	1024081	1025393			0.946	D-aspartate oxidase	P:oxidation-reduction process; F:oxidoreductase activity; F:oxidoreductase activity, acting on the CH-NH2 group of donors, oxygen as acceptor; F:D-amino-acid oxidase activity	0	1	0	0	0	0
Ds150197	10.5521	18.8435	17.2423	21.0872	1863	4	1026566	1028628			0.99	Acetylcholinesterase/Butyrylcholinesterase	F:hydrolase activity	0	1	0	0	0	0
Ds87653	39.1099	38.0175	25.7175	33.1155	1026	4	1028805	1030636					P:oxidation-reduction process; F:oxidoreductase activity; C:cytoplasm; F:2-dehydropantoate 2-reductase activity; F:oxidoreductase activity, acting on the CH-OH group of donors, NAD or NADP as acceptor; F:coenzyme binding; F:NADP binding; P:pantothenate biosynthetic process	0	1	0	0	0	0
Ds108776	1.42348	2.21122	9.10497	1.20382	882	4	1031374	1032420					P:oxidation-reduction process; F:heme binding; P:response to oxidative stress; F:peroxidase activity; F:metal ion binding; F:oxidoreductase activity; C:cellular_component; F:cytochrome-c peroxidase activity	0	1	0	0	0	0
Ds79310	23.9524	11.2086	29.1987	18.7422	1218	4	1032448	1034025					-	0	1	0	0	0	0
Ds43627	9.1777	9.84999	0	8.04369	198	4	1034113	1034596					F:molecular_function; C:integral to membrane; P:transmembrane transport; P:drug transmembrane transport; F:drug transmembrane transporter activity; P:drug transport	0	1	0	0	0	0
Ds43628	11.4451	3.18676	11.2473	13.0118	612	4	1034739	1036718					F:receptor activity; C:membrane; P:drug transmembrane transport; C:integral to membrane; F:drug transmembrane transporter activity; P:transmembrane transport; P:drug transport; F:molecular_function	0	1	0	0	0	0
Ds170559	50.6223	40.4368	47.5724	35.8438	1881	4	1036952	1039964				Membrane coat complex Retromer, subunit VPS5/SNX1, Sorting nexins, and related PX domain-containing proteins	F:phosphatidylinositol binding; P:cell communication	0	1	0	0	0	0
Ds127560	55.6647	155.459	91.4455	113.486	276	4	1039572	1039847				BolA (bacterial stress-induced morphogen)-related protein	-	0	1	0	0	0	0
Ds71086	2.02449	23.9007	2.81183	1.30118	408	4	1043803	1044277					-	0	1	0	0	0	0
Ds43631	81.146	171.568	61.4042	144.607	1887	4	1045599	1049255	CBM21	CAZY		Protein phosphatase, regulatory subunit PPP1R3C/D	-	0	1	0	0	0	0
Ds79314	18.7364	25.8162	24.1594	27.1511	1662	4	1049591	1051777				Fumarate reductase, flavoprotein subunit	-	0	1	0	0	0	0
Ds71091	48.8895	56.1814	29.001	48.6877	1701	4	1052827	1055999				TFIIF-interacting CTD phosphatase, including NLI-interacting factor (involved in RNA polymerase II regulation)	F:phosphatase activity; P:dephosphorylation	0	1	0	0	0	0
Ds71092	13.8218	13.0542	19.9651	8.52825	747	4	1056818	1058096					-	0	1	0	0	0	0
Ds79317	52.0752	31.6375	22.2121	24.7246	1911	4	1058143	1060136				NADP-dependent flavoprotein reductase	P:oxidation-reduction process; F:oxidoreductase activity; F:iron ion binding; F:FMN binding; C:cellular_component	0	1	0	0	0	0
Ds71093	359.22	367.819	285.8	240.76	1140	4	1060684	1062494				FOG: RRM domain	F:nucleic acid binding; F:nucleotide binding; P:biological_process; C:cellular_component	0	1	0	0	0	0
Ds71094	0.611847	0	0	9.83117	216	4	1062548	1063237					-	0	1	0	0	0	0
Ds33814	3.01775	7.34576	2.1605	8.99802	531	4	1064165	1064695					-	0	1	0	0	0	0
Ds71095	30.8474	69.2896	38.3607	21.6347	957	4	1065564	1067257				Predicted E3 ubiquitin ligase	F:metal ion binding; F:zinc ion binding	0	1	0	0	0	0
Ds71096	33.3064	28.8933	14.3812	27.7289	5265	4	1067532	1073582				Dystonin, GAS (Growth-arrest-specific protein), and related proteins	P:cortical protein anchoring; C:cell cortex; F:phospholipid binding	0	1	0	0	0	0
Ds71097	39.6401	63.8226	32.3039	27.0694	1314	4	1076410	1079549				Uncharacterized conserved protein with similarity to predicted ATPase of the PP-loop superfamily	P:protein urmylation; C:cytosol; P:tRNA wobble uridine modification; P:tRNA wobble position uridine thiolation	0	1	0	0	0	0
Ds33818	23.6904	84.1856	16.5068	36.9199	417	4	1078863	1079380		SSCP	1		-	0	1	0	0	0	0
Ds71098	102.1	92.2127	67.8029	64.8439	1269	4	1080987	1082631					-	0	1	0	0	0	0
Ds71099	79.6851	78.0964	78.2199	98.2479	924	4	1082777	1084322			0.994	1-acyl-sn-glycerol-3-phosphate acyltransferase	F:1-acylglycerol-3-phosphate O-acyltransferase activity; P:phospholipid biosynthetic process; P:metabolic process; C:membrane; F:transferase activity, transferring acyl groups; F:transferase activity; P:phospholipid metabolic process	0	1	0	0	0	0
Ds23327	3.77758	0	19.5772	9.05944	879	4	1084538	1085532				Reductases with broad range of substrate specificities	P:oxidation-reduction process; F:oxidoreductase activity; P:metabolic process	0	1	0	0	0	0
Ds128282	0.386135	0	1.16588	5.93467	984	4	1085744	1086818				Speckle-type POZ protein SPOP and related proteins with TRAF, MATH and BTB/POZ domains	-	0	1	0	0	0	0
Ds23329	3.81228	0	0	23.8217	156	4	1087408	1087630					-	0	1	0	0	0	0
Ds52598	9.57226	6.0757	8.93478	10.75	642	4	1087442	1088619					-	0	1	0	0	0	0
Ds87671	13.4821	74.3656	48.683	350.657	1626	4	1090153	1095667				Ribulose kinase and related carbohydrate kinases	F:kinase activity; P:phosphorylation; F:transferase activity; F:glycerol kinase activity; P:carbohydrate metabolic process; F:phosphotransferase activity, alcohol group as acceptor; P:glycerol-3-phosphate metabolic process; C:cellular_component	0	0.918223	0	0	0	0
Ds95993	69.4186	48.4117	48.8181	94.1283	282	4	1090927	1091208				Class 2 transcription repressor NC2, alpha subunit (DRAP1)	F:sequence-specific DNA binding; F:protein heterodimerization activity; C:intracellular; C:nucleus	0	1	0	0	0	0
Ds23332	5.1283	42.182	18.9745	51.3322	786	4	1092648	1093550					-	0	1	0	0	0	0
Ds71101	58.5934	31.6265	72.3476	355.835	1110	4	1096292	1099243				Aquaporin (major intrinsic protein family)	C:integral to membrane; C:membrane; P:transport; F:transporter activity	0	1	0	0	0	0
Ds71105	32.4557	19.7	79.1856	33.9622	594	4	1100150	1101454					-	0	1	0	0	0	0
Ds71106	171.69	73.9951	65.2893	89.1999	738	4	1102159	1103540			0.994		F:molecular_function; P:biological_process; C:cellular_component; C:fungal-type cell wall	0	1	0	0	0	0
Ds71107	4.61365	0	5.16768	2.39137	222	4	1103832	1104578					-	0	1	0	0	0	0
Ds33829	0.396477	0	1.52963	0	750	4	1105373	1106626					-	0	1	0	0	0	0
Ds23337	3.80678	21.9229	2.97594	7.34469	2313	4	1107181	1109706				Nucleolar GTPase/ATPase p130	-	0	1	0	0	0	0
Ds43652	60.4699	48.6056	23.2304	42.9999	1284	4	1110434	1112788				Predicted membrane protein	C:integral to membrane; P:transport	0	1	0	0	0	0
Ds170605	21.3809	49.3179	23.7357	15.8655	435	4	1112144	1112788					F:molecular_function; P:biological_process; C:cellular_component	0	1	0	0	0	0
Ds71108	35.3202	12.1952	26.4872	36.7711	2079	4	1112924	1115356					F:molecular_function; P:protein targeting to peroxisome; C:peroxisomal membrane; P:biological_process; C:cellular_component	0	1	0	0	0	0
Ds79334	83.2221	59.5244	19.91	19.3799	1671	4	1115695	1117531				Amphiphysin	C:cytoplasm; F:molecular_function; P:biological_process	0	1	0	0	0	0
Ds71110	49.2649	63.5706	31.0442	25.1402	1626	4	1117708	1119801				Uncharacterized conserved protein	-	0	0.951767	0	0	0	0
Ds71112	157.341	22.1122	21.4617	78.5491	1764	4	1119936	1124044				Thiamine pyrophosphate-requiring enzyme	P:ethanol biosynthetic process involved in glucose fermentation to ethanol; F:lyase activity; F:thiamine pyrophosphate binding; F:catalytic activity; C:cellular_component; F:pyruvate decarboxylase activity; P:metabolic process; F:magnesium ion binding; P:biological_process; F:metal ion binding; F:carboxy-lyase activity	0	0.837917	0	0	0	0
Ds129089	191.039	6.34243	14.9233	80.2799	615	4	1123280	1123979				Arylalkylamine N-acetyltransferase	F:N-acetyltransferase activity; F:transferase activity	0	1	0	0	0	0
Ds129045	22.1472	2.85131	9.50431	15.7816	2052	4	1124216	1126411				Predicted hydrolase RP2 (NUDIX/MutT superfamily)	P:regulation of transcription, DNA-dependent; P:transcription from RNA polymerase II promoter; F:sequence-specific DNA binding RNA polymerase II transcription factor activity; F:zinc ion binding; P:regulation of transcription from RNA polymerase II promoter; C:nucleus; F:DNA binding; F:metal ion binding; P:transcription, DNA-dependent	0	1	0	0	0	0
Ds87682	291.945	17.2375	21.0035	61.3331	1584	4	1124248	1128431				Aromatic amino acid aminotransferase and related proteins	P:biosynthetic process; F:catalytic activity; F:pyridoxal phosphate binding; F:transferase activity; F:transaminase activity	0	1	0	0	0	0
Ds71113	73.7449	44.8001	14.0548	32.2487	1959	4	1128465	1131339					P:regulation of transcription, DNA-dependent; P:transcription from RNA polymerase II promoter; F:sequence-specific DNA binding RNA polymerase II transcription factor activity; F:zinc ion binding; P:regulation of transcription from RNA polymerase II promoter; C:nucleus	0	1	0	0	0	0
Ds71118	110.326	225.824	177.116	221.667	855	4	1131536	1133865			0.858	Ca2+/H+ antiporter VCX1 and related proteins	C:fungal-type vacuole membrane; P:cellular calcium ion homeostasis; P:calcium ion transport; C:integral to membrane; C:membrane; F:cation transmembrane transporter activity; P:cation transport; F:calcium:hydrogen antiporter activity; C:fungal-type vacuole; F:potassium:hydrogen antiporter activity; P:transmembrane transport	0	1	0	0	0	0
Ds71120	19.7437	37.4	17.4704	48.2077	1773	4	1134531	1137023					-	0	1	0	0	0	0
Ds71121	69.8322	28.919	30.6199	39.6746	1686	4	1137616	1140617				Proteins containing the FAD binding domain	P:oxidation-reduction process; F:oxidoreductase activity; F:UDP-N-acetylmuramate dehydrogenase activity; F:catalytic activity; F:oxidoreductase activity, acting on CH-OH group of donors; F:flavin adenine dinucleotide binding	0	1	0	0	0	0
Ds71122	48.422	64.178	40.5479	67.9375	1641	4	1140950	1142885					-	0	1	0	0	0	0
Ds71123	64.8087	0	12.1722	15.0206	1131	4	1143234	1144634					P:oxidation-reduction process; F:oxidoreductase activity	0	1	0	0	0	0
Ds87689	6.67469	12.747	23.8579	4.1007	1683	4	1148060	1150559				Ubiquinol cytochrome c reductase, subunit RIP1	F:metal ion binding; P:oxidation-reduction process; F:oxidoreductase activity; F:2 iron, 2 sulfur cluster binding; F:iron-sulfur cluster binding	0	1	0	0	0	0
Ds23354	2.33222	0	0	15.6142	510	4	1151315	1151824					-	0	0.703922	0	0	0	0
Ds71125	0.82843	0	0	4.69808	339	4	1151443	1152728					-	0	0.882582	0	0	0	0
Ds43682	262.214	514.442	292.247	361.595	1107	4	1153829	1157180			0.999	beta-1,6-N-acetylglucosaminyltransferase, contains WSC domain	-	0	1	0	0	0	0
Ds71140	13.1338	8.07577	7.12563	17.5862	483	4	1157195	1158358					-	0	1	0	0	0	0
Ds87693	76.1896	140.421	47.4187	92.0198	750	4	1158359	1159379				C-8,7 sterol isomerase	C:integral to membrane; C:endoplasmic reticulum; P:sterol metabolic process; F:cholestenol delta-isomerase activity	0	1	0	0	0	0
Ds71141	0.738693	0	0	2.15806	246	4	1160289	1160749					-	0	1	0	0	0	0
Ds71142	91.1822	113.366	50.7518	72.3684	1944	4	1161640	1164082				Signal recognition particle, subunit Srp72	F:7S RNA binding; P:SRP-dependent cotranslational protein targeting to membrane; C:signal recognition particle, endoplasmic reticulum targeting; C:cytoplasm; C:signal recognition particle; C:ribonucleoprotein complex	0	1	0	0	0	0
Ds71143	53.8425	55.2806	22.9792	38.3215	2646	4	1164962	1168233				Elongation factor G	F:GTP binding; F:GTPase activity; P:GTP catabolic process; F:nucleotide binding; P:translational elongation; F:translation elongation factor activity	0	1	0	0	0	0
Ds71145	118.713	110.394	87.1843	83.194	1908	4	1168448	1170604				Membrane coat complex Retromer, subunit VPS5/SNX1, Sorting nexins, and related PX domain-containing proteins	F:phosphatidylinositol binding; C:retromer complex, outer shell; C:retromer complex; P:cell communication	0	1	0	0	0	0
Ds79350	25.0551	29.2545	55.4492	43.3555	600	4	1172478	1173727					-	0	1	0	0	0	0
Ds71146	353.13	183.361	1278.37	408.372	936	4	1174192	1175469				Mitochondrial phosphate carrier protein	C:integral to membrane; C:membrane; P:transport	0	1	0	0	0	0
Ds71147	378.692	330.329	270.614	250.455	1293	4	1176586	1178483				Pyruvate dehydrogenase E1, alpha subunit	F:oxidoreductase activity, acting on the aldehyde or oxo group of donors, disulfide as acceptor; P:oxidation-reduction process; F:oxidoreductase activity; C:intracellular membrane-bounded organelle; F:pyruvate dehydrogenase (acetyl-transferring) activity; P:metabolic process; P:glycolysis	0	1	0	0	0	0
Ds33854	1.83554	2.02523	8.33913	9.37177	963	4	1179164	1180126					-	0	1	0	0	0	0
Ds61864	33.8456	15.8561	41.9717	10.7903	246	4	1180639	1180884					-	0	1	0	0	0	0
Ds52630	48.9935	24.3028	150.104	38.0384	321	4	1181480	1186161					-	0	1	0	0	0	0
Ds71149	38.8631	21.5163	25.6144	28.1688	3807	4	1181480	1186206				Growth factor receptor-bound proteins (GRB7, GRB10, GRB14)	-	0	1	0	0	0	0
Ds71151	4.09276	8.78513	10.3354	7.1741	222	4	1186579	1186984					-	0	1	0	0	0	0
Ds71152	123.184	159.63	171.743	71.595	2358	4	1187715	1190763				Polyadenylate-binding protein (RRM superfamily)	F:RNA binding; F:nucleic acid binding; F:nucleotide binding; P:regulation of translation; P:mRNA processing; C:nucleus; P:transport; C:cytoplasm; P:mRNA transport	0	1	0	0	0	0
Ds87703	40.1512	46.9323	30.6745	38.3258	1122	4	1192140	1193734					-	0	1	0	0	0	0
Ds33858	18.6502	9.4905	128.4	107.21	411	4	1194297	1194879			0.995		-	0	1	0	0	0	0
Ds150320	3.28919	0	7.6995	13.0642	447	4	1195124	1196612					-	0	1	0	0	0	0
Ds33859	12.8353	57.3617	92.7903	52.0474	408	4	1195228	1195688					-	0	1	0	0	0	0
Ds33860	0	0	0	0	378	4	1196461	1196838					-	0	1	0	0	0	0
Ds71154	145.372	174.328	107.886	174.984	1074	4	1197184	1198791				Protein involved in autophagocytosis during starvation	P:autophagy; C:cytoplasm; P:protein transport; P:transport	0	1	0	0	0	0
Ds79359	45.0774	13.4387	39.5254	106.085	1161	4	1199023	1200768					P:oxidation-reduction process; F:oxidoreductase activity, acting on paired donors, with incorporation or reduction of molecular oxygen; F:monooxygenase activity; F:oxidoreductase activity; F:alkanesulfonate monooxygenase activity	0	1	0	0	0	0
Ds71155	14.0455	2.86387	21.9001	29.6234	681	4	1202481	1203380				FOG: Predicted E3 ubiquitin ligase	F:metal ion binding; F:zinc ion binding	0	1	0	0	0	0
Ds71156	493.536	199.637	376.386	351.135	762	4	1203576	1205533				Electron transfer flavoprotein, beta subunit	C:mitochondrion; F:electron carrier activity	0	1	0	0	0	0
Ds71157	30.349	0	13.0367	28.1529	264	4	1205711	1206601					-	0	1	0	0	0	0
Ds71158	40.8189	36.1166	42.4898	46.347	378	4	1206590	1207359					-	0	1	0	0	0	0
Ds71159	8.96591	0	0	6.8062	234	4	1208528	1209337					-	0	1	0	0	0	0
Ds71160	9.76174	0	13.9058	9.65242	330	4	1209582	1210092					-	0	1	0	0	0	0
Ds71161	4.04156	0	0	4.87049	327	4	1210114	1211564					-	0	0.783597	0	0	0	0
Ds71162	13.2567	6.01944	8.85205	7.37338	648	4	1211566	1213321					-	0	0.495444	0	0	0	0
Ds71163	42.2541	117.018	131.294	156.316	900	4	1213662	1215526				15-hydroxyprostaglandin dehydrogenase and related dehydrogenases	P:oxidation-reduction process; F:oxidoreductase activity; P:metabolic process	0	1	0	0	0	0
Ds71166	15.9122	0	79.119	52.4781	435	4	1216148	1217577			0.997		-	0	1	0	0	0	0
Ds170687	9.18206	13.8976	7.26667	9.24737	1263	4	1220092	1221582			1		F:peroxidase activity; P:oxidation-reduction process; F:oxidoreductase activity; F:chloride peroxidase activity	0	1	0	0	0	0
Ds87718	4.26889	0	6.13959	2.43524	1308	4	1221805	1224124				Monocarboxylate transporter	C:integral to membrane; P:transmembrane transport; F:molecular_function	0	1	0	0	0	0
Ds71168	31.3435	40.8956	28.2037	40.8815	2766	4	1225423	1233721				Uncharacterized conserved protein	0	0	0.770936	0	0	0	0
Ds33868	18.2103	36.2846	51.5807	36.2153	645	4	1226008	1226835					-	0	1	0	0	0	0
Ds61885	11.9505	16.1372	10.8485	22.5908	846	4	1227952	1229734					P:cellular metabolic process; F:catalytic activity; F:coenzyme binding	0	0.195738	0	0	0	0
Ds71169	6.85628	15.9338	9.37276	3.46983	612	4	1234398	1236636					-	0	1	0	0	0	0
Ds71170	49.3388	39.8168	55.7857	73.5039	2694	4	1236693	1240230					-	0	1	0	0	0	0
Ds71172	27.0638	27.7031	16.2958	20.6119	1056	4	1242603	1244601				Voltage-gated shaker-like K+ channel, subunit beta/KCNAB	P:oxidation-reduction process; F:oxidoreductase activity	0	1	0	0	0	0
Ds128803	1.0565	28.3474	0	2.57211	1032	4	1245410	1246519					-	0	1	0	0	0	0
Ds150350	52.378	82.9097	41.3415	48.8736	3552	4	1247647	1252427				RNA-binding protein (contains RRM and Pumilio-like repeats)	F:RNA binding; F:nucleic acid binding; F:nucleotide binding; P:biological_process; C:cellular_component	0	1	0	0	0	0
Ds87725	16.828	8.21425	24.1594	11.4993	1662	4	1266402	1268269					F:molecular_function; P:biological_process; C:cellular_component; F:RNA binding; P:RNA modification; P:pseudouridine synthesis; F:pseudouridine synthase activity	0	1	0	0	0	0
Ds79371	9.74501	25.6006	29.2054	9.50269	2514	4	1269632	1274321				Nucleolar GTPase/ATPase p130	P:transcription from RNA polymerase II promoter; F:DNA binding; C:nucleus; F:zinc ion binding; P:regulation of transcription from RNA polymerase II promoter; F:sequence-specific DNA binding RNA polymerase II transcription factor activity; P:regulation of transcription, DNA-dependent; F:metal ion binding; P:transcription, DNA-dependent	0	1	0	0	0	0
Ds71176	12.0058	22.4726	16.9959	9.6127	1215	4	1272247	1274321					P:transcription from RNA polymerase II promoter; F:DNA binding; C:nucleus; F:zinc ion binding; P:regulation of transcription from RNA polymerase II promoter; F:sequence-specific DNA binding RNA polymerase II transcription factor activity; P:regulation of transcription, DNA-dependent; F:metal ion binding; P:transcription, DNA-dependent	0	1	0	0	0	0
Ds23391	5.39649	0	5.09878	5.8987	450	4	1274617	1275066					-	0	1	0	0	0	0
Ds33877	1.01071	0	0	0	474	4	1276524	1276997					-	0	1	0	0	0	0
Ds150357	7.60116	0	4.69213	7.59956	489	4	1278640	1279519					F:molecular_function; P:biological_process; C:cellular_component	0	1	0	0	0	0
Ds33879	4.20456	6.40492	3.76757	7.4097	1218	4	1280514	1281731					-	0	1	0	0	0	0
Ds71178	3.67108	0	12.3358	1.90281	279	4	1281564	1282179					-	0	1	0	0	0	0
Ds71179	4.69937	20.422	4.00428	10.1915	573	4	1282516	1283822					-	0	0.348891	0	0	0	0
Ds71180	88.1059	41.3147	94.3513	96.5844	1605	4	1285081	1288325				FAD-binding protein DIMINUTO	F:transferase activity	0	1	0	0	0	0
Ds127526	52.5391	23.9413	38.9992	26.5692	1059	4	1285110	1286168				Predicted glutathione S-transferase	F:transferase activity	0	1	0	0	0	0
Ds71181	51.8628	71.7261	29.9176	50.7632	2991	4	1289062	1294512				Sensory transduction histidine kinase	P:intracellular signal transduction; P:signal transduction by phosphorylation; P:phosphorylation; C:membrane; F:ATP binding; F:kinase activity; P:signal transduction; P:phosphorelay signal transduction system; P:regulation of transcription, DNA-dependent; F:signal transducer activity; F:phosphorelay response regulator activity; F:phosphorelay sensor kinase activity; F:transferase activity, transf…	0	1	0	0	0	0
Ds33883	29.5005	107.751	88.7357	24.1162	1629	4	1292678	1294406				Nucleolar GTPase/ATPase p130	-	0	1	0	0	0	0
Ds87732	144.106	100.878	115.382	242.05	1044	4	1294789	1296489			0.997	Ca2+-modulated nonselective cation channel polycystin	-	0	1	0	0	0	0
Ds71183	11.6688	0	42.4898	18.2579	378	4	1297361	1299844			0.999		-	0	1	0	0	0	0
Ds129126	28.9851	32.3433	34.2455	22.8905	603	4	1299343	1299945					-	0	1	0	0	0	0
Ds170718	32.9007	11.361	7.42541	13.4009	1545	4	1299913	1302162				Histone acetyltransferase type b catalytic subunit	F:transferase activity; P:histone acetylation; P:chromatin silencing at telomere; F:histone acetyltransferase activity; P:chromatin modification; C:nucleus; C:histone acetyltransferase complex; F:histone binding	0	1	0	0	0	0
Ds52662	55.6966	45.5677	35.7391	38.0384	1284	4	1302483	1304163			0.984	ZIP-like zinc transporter proteins	C:membrane; P:transmembrane transport; P:metal ion transport; F:metal ion transmembrane transporter activity	0	1	0	0	0	0
Ds71185	39.5068	11.3389	48.9127	46.298	516	4	1304271	1306193					P:transcription from RNA polymerase II promoter; F:DNA binding; C:nucleus; F:zinc ion binding; P:regulation of transcription from RNA polymerase II promoter; F:sequence-specific DNA binding RNA polymerase II transcription factor activity; P:regulation of transcription, DNA-dependent; F:metal ion binding; P:transcription, DNA-dependent	0	1	0	0	0	0
Ds71186	3.4199	0	8.05071	3.7255	285	4	1307379	1308022					-	0	1	0	0	0	0
Ds23404	1.00907	0	0	0.926498	573	4	1310928	1311500					-	0	0.823735	0	0	0	0
Ds71187	187.225	145.168	141.083	193.283	618	4	1312825	1314445				Ras-related GTPase	F:GTP binding; P:small GTPase mediated signal transduction; F:nucleotide binding; P:protein transport	0	0.818013	0	0	0	0
Ds23406	1.46419	0	4.42091	5.11448	519	4	1314851	1315369					P:intracellular signal transduction; P:signal transduction by phosphorylation; P:phosphorylation; C:membrane; F:ATP binding; F:kinase activity; P:signal transduction; P:phosphorelay signal transduction system; P:regulation of transcription, DNA-dependent; F:signal transducer activity; F:phosphorelay response regulator activity; F:phosphorelay sensor kinase activity; F:transferase activity, transf…	0	0	0	0	0	0
Ds71188	1.21725	0	0	3.7255	285	4	1315747	1316270					P:intracellular signal transduction; P:signal transduction by phosphorylation; P:phosphorylation; C:membrane; F:ATP binding; F:kinase activity; P:signal transduction; P:phosphorelay signal transduction system; P:regulation of transcription, DNA-dependent; F:signal transducer activity; F:phosphorelay response regulator activity; F:phosphorelay sensor kinase activity; F:transferase activity, transf…	0	0	0	0	0	0
Ds170727	20.5399	17.303	40.7127	15.4757	1578	4	1318747	1320807				Phospholipase A2 (platelet-activating factor acetylhydrolase in humans)	F:hydrolase activity; F:1-alkyl-2-acetylglycerophosphocholine esterase activity; P:lipid catabolic process	0	1	0	0	0	0
Ds33894	1.6112	8.42722	2.83266	5.8987	1620	4	1321126	1322834					-	0	1	0	0	0	0
Ds87742	18.067	18.5743	12.747	16.0108	630	4	1324195	1326337					F:molecular_function; P:biological_process; C:cellular_component	0	0.55343	0	0	0	0
Ds71189	12.614	46.3112	15.3784	19.7226	7833	4	1326524	1335130	NPS3	SM		Non-ribosomal peptide synthetase/alpha-aminoadipate reductase and related enzymes	0	0	1	0	0	0	0
Ds71190	497.136	705.925	1105.91	548.53	1083	4	1335182	1336695				Alcohol dehydrogenase, class V	F:metal ion binding; P:oxidation-reduction process; F:oxidoreductase activity; F:zinc ion binding	0	1	0	0	0	0
Ds71191	44.4758	76.5476	100.496	69.1537	1758	4	1337013	1339292				Splicing coactivator SRm160/300, subunit SRm300	C:integral to membrane; C:membrane; C:mitochondrial outer membrane; C:ERMES complex; C:mitochondrion; P:mitochondrial genome maintenance; C:integral to mitochondrial outer membrane; P:mitochondrion organization	0	1	0	0	0	0
Ds71192	8.62704	7.50115	4.41241	14.7468	2340	4	1339613	1342161					P:oxidation-reduction process; F:oxidoreductase activity, acting on paired donors, with incorporation or reduction of molecular oxygen, 2-oxoglutarate as one donor, and incorporation of one atom each of oxygen into both donors; F:oxidoreductase activity; C:cellular_component	0	1	0	0	0	0
Ds127875	34.048	45.7817	48.4743	39.8786	213	4	1344560	1344772					-	0	1	0	0	0	0
Ds71193	8.67757	6.39143	0.537091	3.23103	2136	4	1348818	1350959				Myosin class II heavy chain	F:ATP binding; F:nucleotide binding; C:myosin complex; F:motor activity; F:actin binding; F:hydrolase activity	0	1	0	0	0	0
Ds170750	51.5508	8.70669	40.9723	25.2802	1344	4	1356208	1357709				Inositol polyphosphate 5-phosphatase and related proteins	P:phosphatidylinositol dephosphorylation	0	1	0	0	0	0
Ds71194	0.906153	0	4.84062	2.24001	237	4	1358426	1358983					-	0	0	0	0	0	0
Ds71195	394.871	135.437	478.011	253.153	216	4	1359272	1360340					-	0	1	0	0	0	0
Ds170752	7.71811	2.61084	33.7871	14.2137	747	4	1360511	1361572				Predicted short chain-type dehydrogenase	P:oxidation-reduction process; F:oxidoreductase activity; P:metabolic process	0	1	0	0	0	0
Ds71196	12.9678	64.709	12.6879	40.2805	3888	4	1363476	1368091				Sensory transduction histidine kinase	P:intracellular signal transduction; P:signal transduction by phosphorylation; P:phosphorylation; C:membrane; F:ATP binding; P:signal transduction; P:phosphorelay signal transduction system; P:regulation of transcription, DNA-dependent; F:signal transducer activity; F:phosphorelay response regulator activity; F:phosphorelay sensor kinase activity; F:transferase activity, transferring phosphorus-c…	0	1	0	0	0	0
Ds71198	85.3185	79.3927	1367.87	1827.87	1695	4	1368246	1370955				Flavin-containing monooxygenase	F:monooxygenase activity; F:molecular_function; P:biological_process; C:cellular_component; P:proteolysis; F:peptidase activity	0	1	0	0	0	0
Ds71199	12.0011	20.7847	15.6224	33.3177	1689	4	1373122	1375379					P:regulation of transcription, DNA-dependent; P:transcription from RNA polymerase II promoter; F:sequence-specific DNA binding RNA polymerase II transcription factor activity; F:zinc ion binding; P:regulation of transcription from RNA polymerase II promoter; C:nucleus; F:transcription regulatory region DNA binding; P:chromatin remodeling; P:positive regulation of transcription from RNA polymerase…	0	1	0	0	0	0
Ds61925	238.432	97.2221	91.6403	140.612	1665	4	1375592	1377305					F:transferase activity	0	1	0	0	0	0
Ds79398	33.4466	51.2394	28.2568	47.0734	609	4	1377877	1378560					-	0	0	0	0	0	0
Ds71200	10.6349	4.96259	5.8383	9.45594	393	4	1378807	1379324					P:oxidation-reduction process; F:oxidoreductase activity; P:metabolic process; C:integral to membrane; P:transmembrane transport	0	0.430502	0	0	0	0
Ds71201	7.20547	6.91595	12.2045	11.2954	282	4	1379614	1380323					P:oxidation-reduction process; F:oxidoreductase activity; P:metabolic process	0	0.897183	0	0	0	0
Ds33909	0.873001	0	0.666217	0.616589	1722	4	1381327	1383645					-	0	1	0	0	0	0
Ds170771	48.1913	56.9334	31.9323	27.0307	1473	4	1384085	1385988				Uncharacterized conserved protein	P:DNA repair; C:Smc5-Smc6 complex; C:nucleus; F:molecular_function; P:biological_process; C:cellular_component	0	1	0	0	0	0
Ds170772	33.5149	47.688	28.0515	46.7697	2781	4	1386309	1389297				Phosphatidylinositol 3-kinase VPS34, involved in signal transduction	F:transferase activity; P:phosphorylation; F:1-phosphatidylinositol-3-kinase activity; F:nucleotide binding; P:phosphatidylinositol phosphorylation; F:ATP binding; P:phosphatidylinositol-3-phosphate biosynthetic process; F:kinase activity; P:phosphatidylinositol-mediated signaling; F:phosphotransferase activity, alcohol group as acceptor; F:transferase activity, transferring phosphorus-containing…	0	1	0	0	0	0
Ds33912	1.18893	0	0	3.35154	792	4	1390340	1391318					-	0	1	0	0	0	0
Ds150425	101.168	365.359	143.277	197.505	1137	4	1392107	1394324				Cyclin	P:regulation of cell cycle; F:protein kinase binding; P:regulation of cyclin-dependent protein serine/threonine kinase activity	0	1	0	0	0	0
Ds71203	81.3855	54.175	40.0912	42.8132	1116	4	1394826	1397721					-	0	1	0	0	0	0
Ds127258	9.15858	0	1.32781	6.14448	864	4	1397036	1397899					F:molecular_function; P:biological_process; C:cellular_component	0	1	0	0	0	0
Ds23431	29.8438	14.1711	50.0153	18.3229	1101	4	1398479	1400737	ecp2-2	effector			-
Ds52689	85.7809	63.978	48.5598	41.5718	945	4	1400981	1402988				Predicted histone tail methylase containing SET domain	-	0	1	0	0	0	0
Ds104813	32.7499	74.1342	33.5446	40.3596	342	4	1401225	1401566					-	0	1	0	0	0	0
Ds71208	24.8906	42.9212	59.1163	36.1901	1863	4	1403384	1405749				Predicted transporter ADD1 (major facilitator superfamily)	C:integral to membrane; C:membrane; P:transmembrane transport; P:transport; F:transporter activity; P:intracellular signal transduction; P:signal transduction by phosphorylation; P:phosphorylation; F:ATP binding; P:signal transduction; P:phosphorelay signal transduction system; P:regulation of transcription, DNA-dependent; F:signal transducer activity; F:phosphorelay response regulator activity; …	0	1	0	0	0	0
Ds33920	4.50106	14.1326	24.9397	8.46336	690	4	1407064	1407807					-	0	1	0	0	0	0
Ds71209	93.3467	116.57	204.391	102.515	870	4	1408046	1409558				Predicted 3-ketosphinganine reductase	P:oxidation-reduction process; F:oxidoreductase activity; P:metabolic process	0	1	0	0	0	0
Ds71210	26.8277	32.2363	39.505	54.1121	726	4	1411029	1412522			0.995	Chitinase	-	0	1	0	0	0	0
Ds71211	24.6148	32.8126	28.9521	38.5183	951	4	1412768	1415043					-	0	1	0	0	0	0
Ds61939	21.3928	25.7976	13.6574	30.1957	756	4	1414359	1415114					F:kinase activity; P:phosphorylation	0	1	0	0	0	0
Ds150445	9.1425	21.3731	26.1924	57.2093	1095	4	1415543	1416865					F:molecular_function; P:biological_process; C:cellular_component	0	1	0	0	0	0
Ds43760	47.5152	71.0438	36.6379	42.121	2004	4	1418093	1421248				Predicted DHHC-type Zn-finger protein	F:metal ion binding; F:zinc ion binding; F:transferase activity; C:integral to membrane; C:vacuolar membrane; C:membrane; C:vacuole; F:transferase activity, transferring acyl groups; P:biological_process	0	1	0	0	0	0
Ds23442	91.1315	78.5835	46.2252	54.4496	273	4	1420423	1420800					P:response to stress	0	1	0	0	0	0
Ds43761	221.531	508.124	461.528	189.165	261	4	1421523	1422112					F:metal ion binding; P:oxidation-reduction process; F:oxidoreductase activity; F:alcohol dehydrogenase (NAD) activity; C:cellular_component; F:molecular_function; P:biological_process	0	1	0	0	0	0
Ds127999	11.7354	15.9861	9.40349	10.1535	366	4	1422142	1422507					-	0	1	0	0	0	0
Ds71213	69.0894	60.5886	39.4931	26.7448	1191	4	1422182	1424427	GT2	CAZY		Glycosyltransferase	F:transferase activity; F:transferase activity, transferring glycosyl groups; P:biological_process	0	1	0	0	0	0
Ds23444	7.28817	0	11.2473	7.80711	204	4	1422568	1422855					-	0	1	0	0	0	0
Ds170804	21.7885	32.1037	14.1633	17.4776	486	4	1425748	1431407					-	0	1	0	0	0	0
Ds71214	12.5993	10.5194	16.0884	9.73572	927	4	1425748	1431408					-	0	1	0	0	0	0
Ds52701	320.35	377.592	198.014	244.837	1095	4	1431802	1433801				GDP-mannose pyrophosphorylase/mannose-1-phosphate guanylyltransferase	P:biosynthetic process; F:nucleotidyltransferase activity; F:transferase activity; P:GDP-mannose biosynthetic process; F:nucleotide binding; C:cytoplasm; F:GTP binding; C:cellular_component; F:mannose-1-phosphate guanylyltransferase activity; P:cell cycle	0	1	0	0	0	0
Ds71215	38.4478	66.2892	22.5751	37.3549	1677	4	1434293	1436244				Aromatic-L-amino-acid/L-histidine decarboxylase	P:cellular amino acid metabolic process; P:carboxylic acid metabolic process; F:catalytic activity; F:carboxy-lyase activity; F:pyridoxal phosphate binding; F:lyase activity	0	1	0	0	0	0
Ds115959	18.5681	13.2134	10.1043	12.229	1476	4	1436712	1438535	GH13	CAZY		Alpha-amylase	P:carbohydrate metabolic process; F:cation binding; F:catalytic activity; F:hydrolase activity; F:oligo-1,6-glucosidase activity; P:metabolic process; F:hydrolase activity, acting on glycosyl bonds; C:cytoplasm	0	1	0	0	0	0
Ds71219	33.1025	47.4417	28.3427	22.8011	2631	4	1437039	1441900				Stress-activated MAP kinase-interacting protein, Sin1p	F:kinase activity; P:phosphorylation	0	1	0	0	0	0
Ds79419	8.34999	11.3919	7.14782	9.71632	2568	4	1442316	1446152					-	0	1	0	0	0	0
Ds71220	40.524	44.2792	17.7589	20.819	969	4	1446475	1448011					-	0	1	0	0	0	0
Ds87779	15.0888	33.0559	11.8828	12.4973	1062	4	1448819	1449941					P:transmembrane transport; F:molecular_function; C:cellular_component	0	1	0	0	0	0
Ds71222	76.3205	157.46	41.7075	66.9244	2118	4	1449918	1453874				Serine/threonine protein kinase	F:transferase activity; F:protein serine/threonine kinase activity; P:phosphorylation; F:protein kinase activity; P:protein phosphorylation; F:nucleotide binding; F:ATP binding; F:kinase activity; F:transferase activity, transferring phosphorus-containing groups	0	1	0	0	0	0
Ds98083	7.37494	23.2178	6.82872	18.9601	168	4	1450347	1450514				PHD finger protein BR140/LIN-49	F:zinc ion binding; F:metal ion binding	0	1	0	0	0	0
Ds61954	0.911692	0	0	5.85964	453	4	1454726	1455704				3-hydroxyanthranilate oxygenase HAAO	F:iron ion binding; F:ferrous iron binding; F:oxidoreductase activity, acting on single donors with incorporation of molecular oxygen, incorporation of two atoms of oxygen; C:cytoplasm; P:oxidation-reduction process; P:pyridine nucleotide biosynthetic process; P:anthranilate metabolic process; F:oxidoreductase activity; P:tryptophan catabolic process; P:quinolinate biosynthetic process; F:metal i…	0	1	0	0	0	0
Ds43773	10.3417	36.2425	69.2866	245.711	1722	4	1456738	1458766			0.995	Acetylcholinesterase/Butyrylcholinesterase	F:hydrolase activity; F:molecular_function; P:biological_process; F:triglyceride lipase activity; F:retinyl-palmitate esterase activity; C:cellular_component; P:glycerolipid metabolic process; F:carboxylesterase activity	0	1	0	0	0	0
Ds52711	51.8194	33.7316	16.2343	12.5208	636	4	1458739	1459609					-	0	1	0	0	0	0
Ds71227	14.2494	29.2699	44.4029	143.414	1266	4	1459965	1461903	AA8	oxidase	1	Predicted membrane protein, contains DoH and Cytochrome b-561/ferric reductase transmembrane domains	F:carbohydrate binding; C:integral to membrane; F:catalytic activity; P:carbohydrate catabolic process	0	1	0	0	0	0
Ds33939	1.02266	0	1.82099	4.21336	630	4	1462078	1463031					-	0	0.286164	0	0	0	0
Ds87784	115.273	9.59557	58.5607	148.882	1626	4	1463573	1465684					P:proteolysis; F:aspartic-type endopeptidase activity	0	0.394413	0	0	0	0
Ds79426	9.94168	0	4.13415	14.3482	555	4	1468258	1469546			0.991		-	0	1	0	0	0	0
Ds61961	25.114	35.6991	17.6836	37.8472	1038	4	1470818	1471855					-	0	1	0	0	0	0
Ds128768	59.283	30.4551	24.8049	40.4938	1665	4	1472627	1474291				Serine/threonine protein kinase involved in cell cycle control	F:kinase activity; F:ATP binding; P:phosphorylation; F:transferase activity; F:nucleotide binding; F:catalytic activity; F:transferase activity, transferring phosphorus-containing groups; F:protein serine/threonine kinase activity; P:biological_process; C:cellular_component	0	1	0	0	0	0
Ds71237	718.462	652.669	1138.91	1591.25	1518	4	1475015	1477114			0.985	Subtilisin-related protease/Vacuolar protease B	P:proteolysis; F:serine-type endopeptidase activity; F:serine-type peptidase activity; F:hydrolase activity; P:negative regulation of catalytic activity; F:peptidase activity; F:identical protein binding	0	1	0	0	0	0
Ds71238	25.9797	18.0003	13.1971	30.0379	7476	4	1477667	1486395				Lysosomal trafficking regulator LYST and related BEACH and WD40 repeat proteins	0	0	1	0	0	0	0
Ds43790	32.4591	24.3235	23.4128	76.4424	882	4	1487385	1489141					F:molecular_function; P:biological_process; C:cellular_component	0	1	0	0	0	0
Ds61966	46.8821	5.96422	66.6584	45.4579	327	4	1488654	1489051				Uncharacterized conserved protein, contains CXXC motifs	-	0	1	0	0	0	0
Ds71240	12.5756	12.8988	17.4512	21.4179	1512	4	1489754	1492488			0.985	Cytochrome P450 CYP3/CYP5/CYP6/CYP9 subfamilies	F:metal ion binding; P:oxidation-reduction process; F:oxidoreductase activity, acting on paired donors, with incorporation or reduction of molecular oxygen; F:heme binding; F:oxidoreductase activity; F:electron carrier activity; F:iron ion binding; F:monooxygenase activity	0	1	0	0	0	0
Ds79433	77.2015	53.9608	52.9024	53.1583	759	4	1492739	1494289				Uncharacterized conserved protein	C:spliceosomal complex; P:mRNA splicing, via spliceosome; F:RNA binding; P:RNA splicing; P:mRNA processing; C:nucleus	0	1	0	0	0	0
Ds127562	7.10855	0	2.31763	2.14498	495	4	1495663	1496217		SSCP	0.999		F:structural constituent of cell wall; C:fungal-type cell wall	0	1	0	0	0	0
Ds71241	24.1303	49.5379	37.9215	64.467	2874	4	1501003	1504224				Cl- channel CLC-3 and related proteins (CLC superfamily)	P:chloride transport; F:voltage-gated chloride channel activity; C:integral to membrane; C:membrane; P:transmembrane transport; F:adenyl nucleotide binding; F:ion channel activity	0	1	0	0	0	0
Ds52723	28.7738	35.6736	17.2812	23.3054	4647	4	1504528	1510138				Ubiquitin C-terminal hydrolase	P:proteolysis; F:hydrolase activity; F:cysteine-type peptidase activity; F:peptidase activity; F:ubiquitin thiolesterase activity; P:ubiquitin-dependent protein catabolic process	0	1	0	0	0	0
Ds23473	52.4642	85.7274	25.2138	29.1694	273	4	1509643	1510000					-	0	1	0	0	0	0
Ds170860	1.79564	0	4.15662	7.69396	828	4	1512023	1513313				Aquaporin (major intrinsic protein family)	C:integral to membrane; C:membrane; P:transport; F:transporter activity	0	1	0	0	0	0
Ds170862	1.90657	2.64806	32.7111	11.8935	1473	4	1513502	1515311				Uncharacterized conserved protein	C:integral to membrane; P:transmembrane transport	0	1	0	0	0	0
Ds150512	6.56892	3.83917	8.2805	11.8439	1524	4	1515589	1518204					P:oxidation-reduction process; F:oxidoreductase activity	0	0.922018	0	0	0	0
Ds127384	23.1132	25.9463	14.4145	24.3272	1353	4	1519886	1521342					-	0	1	0	0	0	0
Ds128448	4.99341	32.7506	4.81623	10.2522	1191	4	1521931	1523121	GT32	CAZY			F:transferase activity; F:molecular_function; P:biological_process; F:transferase activity, transferring glycosyl groups; C:cellular_component	0	1	0	0	0	0
Ds71242	4.91925	43.34	30.5927	23.5948	450	4	1523752	1524772				Serine/threonine protein kinase	-	0	1	0	0	0	0
Ds170871	4.30325	11.3654	12.0338	36.8153	1716	4	1526551	1528936					F:transferase activity, transferring acyl groups other than amino-acyl groups; F:transferase activity; F:transferase activity, transferring acyl groups; P:biological_process; C:cellular_component	0	1	0	0	0	0
Ds61977	30.5731	35.7619	6.01035	51.802	1527	4	1529729	1531415	GT71	CAZY			P:protein glycosylation; P:mycelium development; F:molecular_function; C:cellular_component; F:transferase activity	0	1	0	0	0	0
Ds71244	1.73065	0	0	2.52802	210	4	1532650	1533363					-	0	1	0	0	0	0
Ds71245	1.71635	0	0	4.59639	231	4	1533499	1533976					-	0	1	0	0	0	0
Ds33959	1.92177	0	5.133	4.75063	447	4	1534411	1535010		SSCP	0.957		-	0	1	0	0	0	0
Ds79442	12.6179	9.54024	10.422	6.67778	1431	4	1535909	1537777					P:lipid metabolic process; F:molecular_function; C:cellular_component; F:kinase activity; P:phosphorylation	0	1	0	0	0	0
Ds71247	53.4698	97.9716	38.5827	75.0333	2349	4	1537946	1543447				Cdc4 and related F-box and WD-40 proteins	-	0	1	0	0	0	0
Ds87807	33.6126	55.2102	215.967	235.572	1413	4	1537946	1543447				Predicted mitochondrial carrier protein	-	0	1	0	0	0	0
Ds71248	7.12843	0	2.61924	9.6965	438	4	1546070	1546754					-	0	0.661314	0	0	0	0
Ds52734	23.76	4.81555	8.49797	17.0407	810	4	1547423	1549627			0.953	Uncharacterized conserved protein	F:serine-type endopeptidase activity; C:integral to membrane	0	1	0	0	0	0
Ds23486	18.7261	12.7055	12.4563	13.2577	921	4	1548622	1549597					-	0	1	0	0	0	0
Ds71249	3.1769	8.33461	4.90267	11.3437	234	4	1550322	1550812					-	0	1	0	0	0	0
Ds87811	2.21874	1.3572	1.5967	7.75821	1437	4	1553163	1555301					F:monooxygenase activity; P:oxidation-reduction process; F:oxidoreductase activity; F:cyclohexanone monooxygenase activity	0	1	0	0	0	0
Ds170886	100.274	106.969	63.8086	81.2012	2589	4	1556415	1563072				Vacuolar H+-ATPase V0 sector, subunit a	P:polyphosphate metabolic process; C:fungal-type vacuole membrane; C:vacuolar proton-transporting V-type ATPase, V0 domain; C:fungal-type vacuole; F:hydrogen ion transmembrane transporter activity; F:proton-transporting ATPase activity, rotational mechanism; P:vacuolar acidification; P:protein complex assembly; C:proton-transporting V-type ATPase, V0 domain; P:ATP hydrolysis coupled proton transp…	0	1	0	0	0	0
Ds23491	22.5546	77.934	23.6856	32.8819	3003	4	1559860	1562916				Dystonin, GAS (Growth-arrest-specific protein), and related proteins	-	0	1	0	0	0	0
Ds71250	514.964	156.921	426.364	288.833	261	4	1564455	1565203			0.635		-	0	1	0	0	0	0
Ds71251	17.8398	40.4454	9.44651	18.9428	3279	4	1565721	1570221				Histone acetyltransferase (MYST family)	F:metal ion binding; P:regulation of transcription, DNA-dependent; F:transferase activity; F:zinc ion binding; F:transferase activity, transferring acyl groups other than amino-acyl groups; C:nucleus; P:histone acetylation; F:histone acetyltransferase activity; F:transferase activity, transferring acyl groups	0	1	0	0	0	0
Ds71253	31.2	55.0428	52.5046	230.009	1311	4	1571550	1575031					-	0	1	0	0	0	0
Ds33971	4.21737	7.73928	18.2099	10.5334	756	4	1574846	1575795				AAA+-type ATPase containing the bromodomain	-	0	0.893684	0	0	0	0
Ds71254	1.82261	13.7345	0	16.2007	426	4	1578012	1578670					-	0	1	0	0	0	0
Ds170894	10.8116	0	150.809	5.98178	1065	4	1579566	1580980				Zinc-binding oxidoreductase	P:oxidation-reduction process; F:oxidoreductase activity; F:zinc ion binding; F:lyase activity; C:cellular_component	0	1	0	0	0	0
Ds52743	10.1716	13.4736	30.7116	28.4238	1158	4	1581412	1582764					F:isomerase activity	0	1	0	0	0	0
Ds61994	96.8015	31.0495	77.6232	57.5784	1005	4	1583334	1584390				Protein tyrosine kinase 9/actin monomer-binding protein	F:actin binding; C:intracellular	0	1	0	0	0	0
Ds52745	34.8064	33.2815	26.103	36.8417	1758	4	1585465	1587519				Poly(A)-specific exoribonuclease PARN	F:nucleic acid binding; C:nucleus	0	1	0	0	0	0
Ds71257	40.5103	57.2322	34.529	61.1175	1329	4	1588147	1589823				Casein kinase (serine/threonine/tyrosine protein kinase)	-	0	1	0	0	0	0
Ds79459	14.0648	49.1259	13.4854	16.4926	1191	4	1591804	1594848				Uncharacterized conserved protein	-	0	1	0	0	0	0
Ds23500	14.1029	5.88325	12.1125	34.4313	663	4	1592582	1593244					-	0	1	0	0	0	0
Ds71259	42.418	56.2973	34.6927	45.9734	1455	4	1595113	1599573					C:cytoplasm; F:homoserine O-acetyltransferase activity; P:methionine biosynthetic process; F:transferase activity	0	1	0	0	0	0
Ds61997	387.497	55.0084	88.2481	132.04	390	4	1595223	1595877				Putative translation initiation inhibitor UK114/IBM1	F:deaminase activity; P:biological_process; C:cellular_component	0	1	0	0	0	0
Ds87825	53.0209	45.8165	34.9631	41.1224	1575	4	1595269	1599609					C:cytoplasm; F:homoserine O-acetyltransferase activity; P:methionine biosynthetic process; F:transferase activity	0	1	0	0	0	0
Ds71260	65.4649	17.0704	36.8183	67.7641	1371	4	1599811	1601610				Endoplasmic reticulum protein EP58, contains filamin rod domain and KDEL motif	-	0	1	0	0	0	0
Ds62006	30.1853	32.2944	58.6415	77.9699	1389	4	1602378	1604346				Acyl-CoA synthetase	P:metabolic process; F:catalytic activity; F:ligase activity; C:cellular_component	0	1	0	0	0	0
Ds33983	32.5302	43.1041	10.0285	20.0515	6063	4	1604754	1610816				Splicing coactivator SRm160/300, subunit SRm300	-	0	1	0	0	0	0
Ds71261	42.5397	54.5885	17.5149	31.0695	393	4	1611646	1613156					-	0	1	0	0	0	0
Ds110929	2.61404	15.1774	8.92783	4.81995	771	4	1613728	1614498					F:molecular_function; P:biological_process; C:cellular_component	0	1	0	0	0	0
Ds71262	14.3074	5.80446	20.4862	15.8001	336	4	1614751	1616013					-	0	1	0	0	0	0
Ds71263	41.7399	44.3565	14.6767	21.507	1407	4	1616029	1617494				Acinus (induces apoptotic chromatin condensation)	F:nucleic acid binding	0	1	0	0	0	0
Ds33987	1.53673	0	0	1.37179	387	4	1618010	1618396					P:metabolic process; F:catalytic activity; P:cellular amino acid catabolic process; F:galactonate dehydratase activity; F:lyase activity; C:cellular_component; P:cellular nitrogen compound biosynthetic process	0	1	0	0	0	0
Ds170923	9.12318	32.1831	31.5519	69.4996	909	4	1620057	1620965					F:methyltransferase activity; F:transferase activity; P:methylation	0	1	0	0	0	0
Ds71264	0.901083	0	0	6.43495	165	4	1622759	1623234					F:molecular_function; P:biological_process; C:cellular_component	0	0	0	0	0	0
Ds71265	0.152962	0	0	1.63853	324	4	1623299	1623960					-	0	0.164653	0	0	0	0
Ds87834	5.66828	34.5925	110.863	124.36	1635	4	1624092	1626147				Acyl-CoA synthetase	P:metabolic process; F:catalytic activity; F:ligase activity	0	1	0	0	0	0
Ds150573	281.537	162.169	282.832	165.344	1371	4	1626336	1628221				Multifunctional pyrimidine synthesis protein CAD (includes carbamoyl-phophate synthetase, aspartate transcarbamylase, and glutamine amidotransferase)	P:glutamine catabolic process; C:carbamoyl-phosphate synthase complex; P:arginine biosynthetic process; P:carbamoyl phosphate biosynthetic process; F:carbamoyl-phosphate synthase (glutamine-hydrolyzing) activity; F:ligase activity; F:nucleotide binding; C:cytoplasm; F:ATP binding; P:glutamine metabolic process; P:cellular amino acid biosynthetic process	0	1	0	0	0	0
Ds23514	44.2341	12.8309	15.0951	13.9706	456	4	1629247	1629702					F:molecular_function; P:biological_process; C:cellular_component	0	1	0	0	0	0
Ds71269	25.4301	0	11.5299	18.6743	597	4	1630041	1630731				Dihydrofolate reductase	F:dihydrofolate reductase activity; P:oxidation-reduction process; P:nucleotide biosynthetic process; P:glycine biosynthetic process; F:NADP binding	0	1	0	0	0	0
Ds43824	72.1979	234.758	148.714	221.201	972	4	1630916	1633818				Mitochondrial tricarboxylate/dicarboxylate carrier proteins	C:integral to membrane; C:membrane; P:transmembrane transport; P:transport	0	1	0	0	0	0
Ds71270	3.5679	26.9272	18.1022	25.1306	1014	4	1630916	1633818					C:integral to membrane; C:membrane; P:transmembrane transport; P:transport	0	1	0	0	0	0
Ds71272	1407.1	520.08	1120.03	1038.17	675	4	1636338	1638553				Translation initiation factor 5A (eIF-5A)	F:RNA binding; F:translation elongation factor activity; P:positive regulation of translational termination; P:positive regulation of translational elongation; F:ribosome binding; P:peptidyl-lysine modification to hypusine; P:translational frameshifting; P:translational elongation; P:translational initiation; F:translation initiation factor activity	0	1	0	0	0	0
Ds170939	1.83554	10.4855	8.22384	24.7365	1116	4	1638823	1640046				Iron/ascorbate family oxidoreductases	P:oxidation-reduction process; F:oxidoreductase activity, acting on paired donors, with incorporation or reduction of molecular oxygen, 2-oxoglutarate as one donor, and incorporation of one atom each of oxygen into both donors; F:oxidoreductase activity; C:cellular_component	0	1	0	0	0	0
Ds71273	30.113	8.98755	12.9232	14.1351	1953	4	1640402	1643091				DNA-binding protein YL1 and related proteins	P:regulation of transcription, DNA-dependent; C:nucleus	0	1	0	0	0	0
Ds79472	5.28572	0	6.57436	6.59167	1047	4	1643372	1644693					-	0	0.778366	0	0	0	0
Ds33997	0.975857	0	0	2.24001	711	4	1646165	1646966					-	0	0.704489	0	0	0	0
Ds71274	4.20242	34.2158	0	9.31374	228	4	1648041	1648607					-	0	1	0	0	0	0
Ds150592	104.309	44.8345	117.213	88.8196	783	4	1648865	1651447				WW domain binding protein WBP-2, contains GRAM domain	P:nitrogen compound metabolic process; F:hydrolase activity, acting on carbon-nitrogen (but not peptide) bonds; F:hydrolase activity	0	1	0	0	0	0
Ds127427	76.1505	67.1194	60.9146	99.7038	1017	4	1648866	1650065				Carbon-nitrogen hydrolase	P:nitrogen compound metabolic process; F:hydrolase activity, acting on carbon-nitrogen (but not peptide) bonds; F:hydrolase activity; F:nitrilase activity; C:cellular_component; F:transferase activity; F:transferase activity, transferring acyl groups	0	1	0	0	0	0
Ds71275	216.095	176.781	251.585	152.124	1026	4	1652785	1654200					-	0	1	0	0	0	0
Ds52766	33.4911	3.55246	20.8966	15.472	549	4	1654936	1655550			0.999		F:molecular_function; P:biological_process; C:cellular_component	0	1	0	0	0	0
Ds71276	39.1558	16.7022	28.7184	38.8195	1518	4	1656795	1660467				Amino acid transporter protein	C:integral to membrane; C:membrane; P:oxidation-reduction process; F:oxidoreductase activity; P:metabolic process	0	1	0	0	0	0
Ds43830	25.8766	51.0918	12.4361	26.3763	1107	4	1656800	1660467					C:integral to membrane; C:membrane; P:oxidation-reduction process; F:oxidoreductase activity; P:metabolic process	0	1	0	0	0	0
Ds97752	4.9059	0	0	6.43495	165	4	1662046	1662210					F:molecular_function; P:biological_process; C:cellular_component; P:regulation of transcription, DNA-dependent; P:transcription from RNA polymerase II promoter; F:sequence-specific DNA binding RNA polymerase II transcription factor activity; F:zinc ion binding; P:regulation of transcription from RNA polymerase II promoter; C:nucleus	0	1	0	0	0	0
Ds71279	18.9451	28.0699	17.8325	41.566	1737	4	1663986	1666119					F:molecular_function; P:biological_process; C:cellular_component	0	1	0	0	0	0
Ds71280	629.211	419.419	328.131	194.086	465	4	1667642	1669007				K+-dependent Ca2+/Na+ exchanger NCKX1 and related proteins	F:ubiquinol-cytochrome-c reductase activity; P:mitochondrial electron transport, ubiquinol to cytochrome c	0	1	0	0	0	0
Ds128531	0.336736	2.33849	0	0.636551	834	4	1670287	1671389				Ubiquitin C-terminal hydrolase	F:metal ion binding	0	1	0	0	0	0
Ds87848	2.12895	4.83345	7.10797	5.26278	807	4	1673602	1674542				Predicted dehydrogenase	P:oxidation-reduction process; F:oxidoreductase activity; P:metabolic process; C:cellular_component; F:ribitol 2-dehydrogenase activity	0	1	0	0	0	0
Ds34007	1.04782	15.7919	4.64464	1.43288	741	4	1674722	1675554					-	0	1	0	0	0	0
Ds87849	78.1325	195.35	205.333	163.013	1827	4	1675949	1678243				Long chain fatty acid acyl-CoA ligase	P:metabolic process; F:catalytic activity; F:ligase activity	0	1	0	0	0	0
Ds71281	71.3532	56.6007	136.982	43.1398	1206	4	1678551	1680386				cAMP-dependent protein kinase catalytic subunit (PKA)	F:transferase activity; F:protein serine/threonine kinase activity; P:phosphorylation; F:protein kinase activity; P:protein phosphorylation; F:nucleotide binding; F:ATP binding; F:kinase activity; F:transferase activity, transferring phosphorus-containing groups; C:cellular_component	0	1	0	0	0	0
Ds43836	11.6704	16.0518	9.44219	16.7494	729	4	1680626	1682877					F:transmembrane transporter activity; F:substrate-specific transmembrane transporter activity; C:integral to membrane; C:membrane; P:transmembrane transport; P:transport; F:transporter activity	0	0.444494	0	0	0	0
Ds79482	32.4644	0	28.538	5.28242	201	4	1680626	1681086					-	0	0.704989	0	0	0	0
Ds71282	36.26	36.1166	158.778	154.194	1026	4	1684189	1685360				Soluble epoxide hydrolase	P:metabolic process; F:catalytic activity; F:hydrolase activity	0	1	0	0	0	0
Ds34012	3.27205	0	24.9397	23.0819	414	4	1685699	1686112					F:ferrochelatase activity; P:heme biosynthetic process; P:porphyrin-containing compound biosynthetic process; F:lyase activity	0	1	0	0	0	0
Ds71283	80.4433	92.4082	114.436	71.4905	1203	4	1686417	1687766				Protoheme ferro-lyase (ferrochelatase)	F:ferrochelatase activity; P:heme biosynthetic process; P:porphyrin-containing compound biosynthetic process; F:lyase activity; C:cellular_component	0	1	0	0	0	0
Ds170971	28.9118	29.5948	13.3466	16.3803	1977	4	1688132	1690228				DNA-binding subunit of a DNA-dependent protein kinase (Ku70 autoantigen)	F:damaged DNA binding; C:Ku70:Ku80 complex; P:telomere maintenance; F:DNA binding; C:nucleus; F:ATP-dependent DNA helicase activity; F:nucleic acid binding; P:double-strand break repair via nonhomologous end joining; F:telomeric DNA binding; F:helicase activity; P:DNA recombination; F:hydrolase activity; C:chromosome; F:ATP binding; P:response to DNA damage stimulus; F:nucleotide binding; C:chrom…	0	1	0	0	0	0
Ds129115	1.3923	0	11.9503	2.51365	2112	4	1690766	1693121				Urea transporter	C:integral to membrane; C:membrane; P:transmembrane transport; P:transport; F:transporter activity	0	1	0	0	0	0
Ds71284	37.4991	27.9184	80.9392	48.3115	978	4	1693412	1695032				Predicted phosphate acyltransferase, contains PlsC domain	P:metabolic process; F:transferase activity, transferring acyl groups	0	1	0	0	0	0
Ds71288	62.5228	96.6862	34.1243	59.9061	2118	4	1696852	1699233				Kinesin (KAR3 subfamily)	F:ATP binding; C:kinesin complex; F:nucleotide binding; F:microtubule motor activity; F:microtubule binding; P:microtubule-based movement; C:microtubule	0	1	0	0	0	0
Ds23542	1.66787	0	0	0.850775	624	4	1699718	1700564					-	0	0.216057	0	0	0	0
Ds34018	8.14425	5.46302	0	10.4095	357	4	1700803	1701159					-	0	0.862745	0	0	0	0
Ds62040	33.1769	34.7028	21.7742	43.4531	1686	4	1701542	1703797	GH47	CAZY		1, 2-alpha-mannosidase	F:calcium ion binding; C:membrane; F:mannosyl-oligosaccharide 1,2-alpha-mannosidase activity	0	1	0	0	0	0
Ds71291	40.1228	18.0942	23.5679	23.5714	1509	4	1703867	1705650	GT57	CAZY		Glucosyltransferase - Alg8p	P:protein N-linked glycosylation; C:endoplasmic reticulum membrane; F:dolichyl pyrophosphate Glc1Man9GlcNAc2 alpha-1,3-glucosyltransferase activity; F:transferase activity, transferring hexosyl groups; P:oligosaccharide-lipid intermediate biosynthetic process; F:transferase activity	0	1	0	0	0	0
Ds71292	40.346	63.4732	34.9788	36.1925	2919	4	1706232	1711873				Chromatin remodeling complex WSTF-ISWI, large subunit (contains heterochromatin localization, PHD and BROMO domains)	F:molecular_function; P:biological_process; C:cellular_component; P:regulation of transcription, DNA-dependent; F:sequence-specific DNA binding; F:sequence-specific DNA binding transcription factor activity	0	1	0	0	0	0
Ds62043	48.0798	50.1178	79.1771	173.063	1362	4	1710172	1711812				NADH:flavin oxidoreductase/12-oxophytodienoate reductase	P:oxidation-reduction process; F:oxidoreductase activity; F:catalytic activity; F:FMN binding; C:cellular_component	0	1	0	0	0	0
Ds150639	34.7517	36.0451	18.1739	32.5889	1515	4	1713308	1718538				Predicted dinucleotide-utilizing enzyme involved in molybdopterin and thiamine biosynthesis	F:nucleic acid binding; F:nucleotide binding; P:metabolic process; F:catalytic activity	0	1	0	0	0	0
Ds43848	189.859	447.237	52.0629	85.0693	2490	4	1713308	1718538				FOG: RRM domain	F:nucleic acid binding; F:nucleotide binding; P:metabolic process; F:catalytic activity	0	1	0	0	0	0
Ds71293	291.644	205.188	195.984	143.228	960	4	1718723	1720658			0.999	Lectin VIP36, involved in the transport of glycoproteins carrying high mannose-type glycans	C:membrane; F:molecular_function; P:biological_process	0	1	0	0	0	0
Ds128535	8.93061	12.5019	2.45134	19.2842	468	4	1721549	1722069			0.96		-	0	0.963532	0	0	0	0
Ds71295	15.7198	20.8365	41.6727	27.2248	1404	4	1723717	1725697				Mu-crystallin	-	0	1	0	0	0	0
Ds71297	93.8726	143.564	152.963	100.77	2160	4	1727358	1730183				NADP/FAD dependent oxidoreductase	P:oxidation-reduction process; F:oxidoreductase activity	0	1	0	0	0	0
Ds34029	1.99378	0	0	4.57658	348	4	1730600	1730947			0.256		-	0	1	0	0	0	0
Ds71300	35.0405	41.173	39.5156	30.0834	900	4	1731109	1732392				Exosomal 3'-5' exoribonuclease complex, subunit Rrp45	F:endonuclease activity	0	1	0	0	0	0
Ds102791	0.545548	0	0	0.547867	969	4	1733544	1734574					-	0	1	0	0	0	0
Ds34032	0.0840705	0	2.91915	0	393	4	1736092	1736484					-	0	1	0	0	0	0
Ds71301	77.3639	45.9385	48.3129	101.554	1401	4	1736796	1739362			0.121	Endoplasmic reticulum protein EP58, contains filamin rod domain and KDEL motif	-	0	1	0	0	0	0
Ds23556	63.1907	106.574	12.538	145.05	183	4	1738950	1739184					-	0	1	0	0	0	0
Ds71302	457.404	443.861	396.474	403.553	1305	4	1739665	1741361			0.995		-	0	1	0	0	0	0
Ds71303	44.2141	91.9653	91.405	75.1006	615	4	1742206	1744182					-	0	1	0	0	0	0
Ds52793	47.3569	58.4586	24.901	33.4717	1935	4	1744355	1746424				RNA helicase	F:helicase activity; F:nucleic acid binding; F:ATP binding; F:hydrolase activity; F:ATP-dependent helicase activity; P:ribosome biogenesis; C:nucleus; P:rRNA processing; F:nucleotide binding; F:RNA binding; C:nucleolus	0	1	0	0	0	0
Ds79501	25.2273	8.95454	54.7803	21.4498	1089	4	1747346	1748814					-	0	1	0	0	0	0
Ds43861	34.2967	0	54.036	11.5409	276	4	1748847	1751096					-	0	1	0	0	0	0
Ds171014	55.8748	27.979	153.932	47.4883	1185	4	1753024	1754265	GT32	CAZY	0.752		F:transferase activity; F:transferase activity, transferring glycosyl groups	0	1	0	0	0	0
Ds87870	3.70117	0	28.8374	29.01	915	4	1755540	1758597					P:proteolysis; F:serine-type endopeptidase activity; F:catalytic activity; F:peptidase activity; F:serine-type peptidase activity; C:cytoplasmic dynein complex; F:microtubule motor activity; P:microtubule-based movement	0	1	0	0	0	0
Ds71305	51.1406	60.4497	32.4392	40.7039	1839	4	1755704	1758597				Dynein light intermediate chain	P:proteolysis; F:serine-type endopeptidase activity; F:catalytic activity; F:peptidase activity; F:serine-type peptidase activity; C:cytoplasmic dynein complex; F:microtubule motor activity; P:microtubule-based movement	0	1	0	0	0	0
Ds71306	56.2815	31.3841	34.2849	36.6126	435	4	1758758	1760236				Mitochondrial/chloroplast ribosomal protein S16	F:structural constituent of ribosome; P:translation; C:ribosome; C:intracellular	0	1	0	0	0	0
Ds71307	140.808	71.0775	52.0076	48.1334	1125	4	1761490	1763062				Mitochondrial ribosomal protein L17	F:hydrolase activity; C:ribosome	0	1	0	0	0	0
Ds23565	8.81059	0	4.24898	25.561	270	4	1763597	1763928					-	0	1	0	0	0	0
Ds34043	1.59303	0	0	7.25581	1317	4	1764973	1767046					-	0	0.230472	0	0	0	0
Ds150675	5.48459	0	4.5889	3.53922	750	4	1767893	1769835				Reductases with broad range of substrate specificities	P:oxidation-reduction process; F:oxidoreductase activity; P:metabolic process	0	0.4807	0	0	0	0
Ds23567	58.869	2.91524	8.57418	7.14193	669	4	1767977	1768728					-	0	0	0	0	0	0
Ds128651	1.70964	0	2.0708	1.2777	1662	4	1769991	1771713				Amino acid transporters	F:amino acid transmembrane transporter activity; P:amino acid transport; C:integral to membrane; C:membrane; P:transmembrane transport; P:amino acid transmembrane transport; P:transport	0	1	0	0	0	0
Ds71309	69.8158	107.065	54.4139	30.3095	2277	4	1772773	1775213					P:metabolic process; F:transferase activity, transferring acyl groups; F:transferase activity	0	1	0	0	0	0
Ds128644	22.4785	33.9604	5.70759	2.64121	402	4	1776426	1776873					P:regulation of transcription, DNA-dependent; F:methyltransferase activity; P:DNA repair; F:sequence-specific DNA binding; F:zinc ion binding; P:methylation; F:sequence-specific DNA binding transcription factor activity; F:DNA binding	0	1	0	0	0	0
Ds71311	33.3475	3.02841	12.4698	16.4871	1932	4	1778725	1780820				FOG: Immunoglobin and related proteins	F:actin binding; P:actin cytoskeleton organization; F:Rho GTPase binding; C:cellular_component	0	1	0	0	0	0
Ds150688	54.1158	72.5999	36.882	53.8968	591	4	1782183	1783843					-	0	1	0	0	0	0
Ds52804	39.2536	11.9284	52.625	33.2817	654	4	1782183	1783843					-	0	1	0	0	0	0
Ds71314	28.4162	28.2119	30.3041	31.7194	1590	4	1783994	1785788					-	0	1	0	0	0	0
Ds71316	41.7107	37.2245	71.946	71.2911	1467	4	1785799	1789650				Kynurenine aminotransferase, glutamine transaminase K	P:biosynthetic process; F:catalytic activity; F:pyridoxal phosphate binding; F:transferase activity; F:transaminase activity; C:cellular_component	0	1	0	0	0	0
Ds87880	66.0431	90.0138	34.4588	59.8945	1365	4	1790453	1792700				Predicted UDP-galactose transporter	F:sugar:hydrogen symporter activity; F:helicase activity; C:integral to membrane; C:membrane; P:carbohydrate transport; F:hydrolase activity; C:Golgi membrane; P:transport; F:nucleic acid binding; F:ATP binding; F:ATP-dependent helicase activity; F:nucleotide-sugar transmembrane transporter activity; P:nucleotide-sugar transport	0	1	0	0	0	0
Ds87881	14.7389	30.3748	8.12154	14.1741	4944	4	1790453	1797325				DNA/RNA helicase MER3/SLH1, DEAD-box superfamily	F:sugar:hydrogen symporter activity; F:helicase activity; C:integral to membrane; C:membrane; P:carbohydrate transport; F:hydrolase activity; C:Golgi membrane; P:transport; F:nucleic acid binding; F:ATP binding; F:ATP-dependent helicase activity; F:nucleotide-sugar transmembrane transporter activity; P:nucleotide-sugar transport	0	1	0	0	0	0
Ds71319	92.5112	53.8013	67.2512	97.6337	870	4	1804216	1805625				Transcription initiation factor IIE, beta subunit	P:transcription initiation from RNA polymerase II promoter; C:transcription factor TFIIE complex; P:translational initiation; F:molecular_function; F:translation initiation factor activity	0	1	0	0	0	0
Ds71320	37.9373	15.76	18.541	36.7328	1980	4	1806383	1808983				Myosin class II heavy chain	-	0	1	0	0	0	0
Ds171055	114.103	81.5172	169.027	123.152	957	4	1809484	1810750				Reductases with broad range of substrate specificities	-	0	1	0	0	0	0
Ds71321	210.646	82.2911	140.378	155.681	474	4	1810970	1811833					-	0	1	0	0	0	0
Ds71322	67.718	199.787	145.502	77.6902	615	4	1814532	1815485				Mitochondrial associated endoribonuclease MAR1 (isochorismatase superfamily)	P:metabolic process; F:catalytic activity	0	1	0	0	0	0
Ds52815	28.8007	53.277	21.1275	31.7748	3258	4	1816350	1820470				S-M checkpoint control protein CID1 and related nucleotidyltransferases	F:nucleotidyltransferase activity	0	1	0	0	0	0
Ds71324	46.42	39.0928	30.6608	64.242	1347	4	1820691	1823254				Nucleoside transporter	C:integral to membrane; F:nucleoside transmembrane transporter activity; P:transport	0	1	0	0	0	0
Ds87891	61.9041	114.303	36.4199	62.8763	819	4	1820691	1825278				Uncharacterized membrane protein	C:integral to membrane; F:nucleoside transmembrane transporter activity; P:transport	0	1	0	0	0	0
Ds71325	102.254	30.9571	62.5472	82.0689	1449	4	1833668	1835240				Squalene monooxygenase	P:oxidation-reduction process; F:oxidoreductase activity; C:integral to membrane; P:metabolic process; F:squalene monooxygenase activity; F:flavin adenine dinucleotide binding; F:monooxygenase activity	0	1	0	0	0	0
Ds52820	8.05568	17.3617	6.80846	20.4792	1011	4	1835671	1836758				Predicted oxidoreductase	P:oxidation-reduction process; F:oxidoreductase activity; P:inositol catabolic process; F:inositol 2-dehydrogenase activity; P:metabolic process; F:oxidoreductase activity, acting on the CH-OH group of donors, NAD or NADP as acceptor	0	1	0	0	0	0
Ds71326	38.4642	35.3563	30.5256	26.8546	3420	4	1836486	1840739				E3 ubiquitin protein ligase	F:ligase activity; P:protein ubiquitination; F:ubiquitin-protein ligase activity; P:protein ubiquitination involved in ubiquitin-dependent protein catabolic process; C:cytoplasm; C:nucleus	0	1	0	0	0	0
Ds71327	77.3392	53.3664	55.649	41.5991	804	4	1840974	1841970				Isoamyl acetate-hydrolyzing esterase	F:hydrolase activity; C:cellular_component; F:transferase activity, transferring phosphorus-containing groups	0	1	0	0	0	0
Ds23592	0.311695	0	0	0	318	4	1843696	1844063					-	0	1	0	0	0	0
Ds171083	101.044	77.6668	87.9878	68.1222	678	4	1845101	1846153				Mitochondrial import inner membrane translocase, subunit TIM23	C:integral to membrane; C:membrane; P:intracellular protein transport; C:mitochondrial inner membrane presequence translocase complex; F:P-P-bond-hydrolysis-driven protein transmembrane transporter activity	0	1	0	0	0	0
Ds62083	5.88854	1.2297	1.92892	4.01677	4758	4	1846414	1851588				Cell cycle-associated protein	-	0	1	0	0	0	0
Ds43885	10.9584	9.70298	13.3177	11.4452	603	4	1852570	1854808					-	0	1	0	0	0	0
Ds71328	31.9921	9.51365	106.328	108.766	615	4	1852570	1854808					-	0	1	0	0	0	0
Ds43886	64.6556	78.309	38.9159	80.1195	2889	4	1854871	1859722				SAP family cell cycle dependent phosphatase-associated protein	-	0	1	0	0	0	0
Ds52827	3.40722	0	4.78011	7.74205	480	4	1860261	1860916				Nucleoside diphosphate-sugar hydrolase of the MutT (NUDIX) family	F:hydrolase activity; P:biological_process; C:cellular_component	0	1	0	0	0	0
Ds43888	1.60021	2.7782	1.63422	9.83117	702	4	1861025	1862131					-	0	1	0	0	0	0
Ds71331	38.311	50.0077	103.501	63.0203	1053	4	1862763	1863923				NADH pyrophosphatase I of the Nudix family of hydrolases	F:metal ion binding; F:hydrolase activity	0	1	0	0	0	0
Ds128494	25.815	71.0775	44.8693	25.0105	1125	4	1864168	1865292				Predicted GTPase	F:GTP binding; P:barrier septum assembly; C:cellular_component	0	1	0	0	0	0
Ds71332	60.4266	70.9548	44.7459	43.6748	3051	4	1864200	1869672				Translation initiation factor 2C (eIF-2C) and related proteins	F:nucleic acid binding; P:translational initiation; F:translation initiation factor activity	0	1	0	0	0	0
Ds79531	2.07807	1.23593	0.727013	11.9432	3156	4	1870705	1874312	GH81	CAZY		Predicted endo-1,3-beta-glucanase	F:glucan endo-1,4-beta-glucanase activity, C-3 substituted reducing group; F:glucan endo-1,3-beta-glucanase activity, C-3 substituted reducing group; P:cell wall macromolecule catabolic process; F:hydrolase activity	0	1	0	0	0	0
Ds171099	106.479	33.4705	33.3188	21.7259	1515	4	1872289	1876172				Inorganic phosphate transporter	F:glucan endo-1,4-beta-glucanase activity, C-3 substituted reducing group; F:glucan endo-1,3-beta-glucanase activity, C-3 substituted reducing group; P:cell wall macromolecule catabolic process; F:transmembrane transporter activity; C:integral to membrane; P:transmembrane transport; F:hydrolase activity	0	1	0	0	0	0
Ds71333	44.2456	119.406	175.038	378.686	1029	4	1877415	1878637					F:molecular_function; P:biological_process; C:cellular_component	0	1	0	0	0	0
Ds23604	10.5785	55.6006	15.0951	4.65687	456	4	1879536	1879991					-	0	1	0	0	0	0
Ds71335	390.261	184.148	405.386	221.012	699	4	1880761	1881857				Manganese superoxide dismutase	F:metal ion binding; P:oxidation-reduction process; F:oxidoreductase activity; P:superoxide metabolic process; F:superoxide dismutase activity; F:IgE binding; C:cellular_component; C:intracellular; F:manganese ion binding	0	1	0	0	0	0
Ds87905	26.3859	9.02916	19.9171	16.5901	864	4	1882267	1883420					P:oxidation-reduction process; F:oxidoreductase activity, acting on paired donors, with incorporation or reduction of molecular oxygen, 2-oxoglutarate as one donor, and incorporation of one atom each of oxygen into both donors; F:oxidoreductase activity; F:iron ion binding; F:oxidoreductase activity, acting on single donors with incorporation of molecular oxygen, incorporation of two atoms of oxy…	0	1	0	0	0	0
Ds52834	4.78552	11.6089	13.6574	15.8001	504	4	1882277	1884017					P:oxidation-reduction process; F:oxidoreductase activity, acting on paired donors, with incorporation or reduction of molecular oxygen, 2-oxoglutarate as one donor, and incorporation of one atom each of oxygen into both donors; F:oxidoreductase activity; F:iron ion binding; C:cellular_component; F:oxidoreductase activity, acting on single donors with incorporation of molecular oxygen, incorporati…	0	1	0	0	0	0
Ds71336	10.1974	0	0	2.18471	243	4	1884052	1885344			0.985		F:molecular_function; P:biological_process; C:cellular_component	0	1	0	0	0	0
Ds79537	5.0628	0.970298	75.911	8.18775	2010	4	1885526	1887589			0.997	Protoporphyrinogen oxidase	P:oxidation-reduction process; F:oxidoreductase activity	0	1	0	0	0	0
Ds43895	1.34464	0	0	4.11537	258	4	1888762	1889336					-	0	1	0	0	0	0
Ds71337	369.161	94.0934	171.078	197.917	228	4	1891004	1892201					P:biological_process	0	1	0	0	0	0
Ds171114	114.498	59.7314	56.3808	62.7683	1404	4	1892375	1893895			0.999	Oligosaccharyltransferase, beta subunit	C:endoplasmic reticulum membrane; P:protein N-linked glycosylation via asparagine; F:dolichyl-diphosphooligosaccharide-protein glycotransferase activity; F:transferase activity	0	1	0	0	0	0
Ds71340	25.4852	0	15.802	10.2374	363	4	1893908	1894882					-	0	1	0	0	0	0
Ds71341	47.3596	20.4632	17.5926	10.2835	1239	4	1895987	1897367					C:integral to membrane; P:transmembrane transport; F:molecular_function; P:biological_process	0	1	0	0	0	0
Ds34084	1.447	0	0	3.22922	822	4	1898146	1899053					-	0	0	0	0	0	0
Ds71342	114.495	143.617	108.474	92.5287	2295	4	1900591	1903479		metallopeptidase		AAA+-type ATPase containing the peptidase M41 domain	P:proteolysis; F:ATP binding; P:protein catabolic process; F:nucleotide binding; C:membrane; F:catalytic activity; F:nucleoside-triphosphatase activity; F:metalloendopeptidase activity; F:peptidase activity; F:hydrolase activity	0	1	0	0	0	0
Ds71343	46.7404	21.7737	53.0615	33.8682	627	4	1904213	1905044				Ubiquinol cytochrome c reductase assembly protein CBP3	-	0	1	0	0	0	0
Ds34087	1.88625	0	6.33826	2.93306	543	4	1907030	1907572					-	0	1	0	0	0	0
Ds52842	0.902933	1.50138	5.29896	2.04343	1299	4	1908432	1910472			0.967		-	0	0.793239	0	0	0	0
Ds71344	19.217	26.5347	38.2409	32.5031	1470	4	1911491	1913109					P:autophagy; C:pre-autophagosomal structure membrane; C:cytoplasm; C:membrane; F:kinase activity; P:phosphorylation; F:molecular_function; C:cellular_component	0	1	0	0	0	0
Ds71345	24.7369	86.1171	26.3216	33.094	2310	4	1913512	1916497				Cdc4 and related F-box and WD-40 proteins	F:molecular_function; P:biological_process; C:cellular_component; P:regulation of transcription, DNA-dependent; P:transcription, DNA-dependent; P:protein ubiquitination; P:nucleosome positioning; P:cleistothecium development; P:sterigmatocystin biosynthetic process; P:cellular response to light stimulus; P:positive regulation of sterigmatocystin biosynthetic process; P:positive regulation of sexu…	0	1	0	0	0	0
Ds71346	64.4334	15.8992	21.8222	20.1966	1104	4	1916845	1918579					F:molecular_function; P:biological_process; C:cellular_component	0	1	0	0	0	0
Ds34092	5.81598	0	10.7418	13.9183	534	4	1920102	1920635		SSCP	0.986		-	0	1	0	0	0	0
Ds71347	2.81189	0	4.06818	9.41283	282	4	1920655	1921332					-	0	1	0	0	0	0
Ds71348	13.8109	32.5631	26.6797	29.1242	1677	4	1921750	1925170					P:proteolysis; F:serine-type endopeptidase activity; F:serine-type peptidase activity; F:hydrolase activity; F:peptidase activity	0	1	0	0	0	0
Ds34093	163.295	88.944	28.538	40.0584	1206	4	1921875	1923132					P:oxidation-reduction process; F:oxidoreductase activity; P:metabolic process	0	1	0	0	0	0
Ds79548	39.4004	22.0551	32.1248	16.5812	1857	4	1925925	1928134				Angio-associated migratory cell protein (contains WD40 repeats)	F:molecular_function; P:biological_process; C:cellular_component	0	1	0	0	0	0
Ds71349	15.9353	17.9433	8.93099	15.0285	1413	4	1929735	1932389					-	0	0.773635	0	0	0	0
Ds71351	24.7897	37.2817	11.6504	33.9334	1674	4	1933156	1935636					-	0	1	0	0	0	0
Ds71353	32.6446	26.2372	13.7187	30.9484	669	4	1936358	1939664					-	0	1	0	0	0	0
Ds71354	78.6548	221.31	284.772	171.941	1269	4	1940767	1942220				3-oxoacyl CoA thiolase	P:metabolic process; F:catalytic activity; F:transferase activity, transferring acyl groups other than amino-acyl groups; F:acetyl-CoA C-acetyltransferase activity; F:transferase activity; F:transferase activity, transferring acyl groups; P:fatty acid catabolic process; F:enoyl-CoA hydratase activity; P:fatty acid metabolic process; F:acyl-CoA oxidase activity; F:acetyl-CoA C-acyltransferase acti…	0	1	0	0	0	0
Ds71355	21.7488	10.926	22.4946	30.4849	714	4	1942792	1944792				Predicted Cu2+ homeostasis protein CutC	F:copper ion binding; P:copper ion homeostasis	0	1	0	0	0	0
Ds52852	93.9422	41.2035	39.0488	40.5017	852	4	1945236	1946456				Phospholipase/carboxyhydrolase	F:molecular_function; P:biological_process; C:cellular_component	0	1	0	0	0	0
Ds52853	65.7036	63.2349	39.1545	67.6438	1758	4	1946483	1948954				Tweety transmembrane/cell surface protein	-	0	1	0	0	0	0
Ds71358	37.7643	15.1774	13.3917	12.0499	1542	4	1949218	1952119			0.999	Proteins containing the FAD binding domain	P:oxidation-reduction process; F:oxidoreductase activity; F:UDP-N-acetylmuramate dehydrogenase activity; F:catalytic activity; F:oxidoreductase activity, acting on CH-OH group of donors; F:flavin adenine dinucleotide binding	0	1	0	0	0	0
Ds171153	22.7858	18.2759	12.7981	11.1341	2241	4	1953060	1956653				Tuftelin-interacting protein TIP39, contains G-patch domain	P:regulation of transcription, DNA-dependent; F:nucleic acid binding; C:nucleus; F:DNA binding	0	1	0	0	0	0
Ds71359	99.8458	15.2516	56.0716	24.3905	2046	4	1956812	1960716				Aquaporin (major intrinsic protein family)	C:integral to membrane; C:membrane; P:transport; F:transporter activity; F:methyltransferase activity; P:metabolic process; P:methylation	0	1	0	0	0	0
Ds128798	23.519	0	26.6979	25.7993	1461	4	1959912	1961426	GH79	CAZY	0.993		-	0	1	0	0	0	0
Ds150816	2.67539	1.53325	3.60763	7.92986	1272	4	1962377	1963893				Permease of the major facilitator superfamily	C:integral to membrane; P:transmembrane transport	0	1	0	0	0	0
Ds79559	4.93061	4.08012	6.40014	13.3276	1434	4	1963963	1965396					P:biological_process; F:metal ion binding; F:molecular_function; P:secondary metabolic process; C:cellular_component	0	1	0	0	0	0
Ds71362	9.70904	12.2199	20.1268	21.9538	798	4	1966350	1968464	CE5	CAZY	0.997		F:hydrolase activity; P:metabolic process	0	1	0	0	0	0
Ds52860	4.82438	2.87655	3.38415	7.83014	1356	4	1968608	1969963	GH64	CAZY	0.998		F:hydrolase activity	0	1	0	0	0	0
Ds34110	0.207016	0	2.87525	0	399	4	1970535	1970933					-	0	1	0	0	0	0
Ds52861	42.6763	67.4811	65.9711	34.1504	2052	4	1970995	1973209				Ankyrin repeat protein	F:metal ion binding	0	1	0	0	0	0
Ds87934	27.7914	7.31819	29.416	16.6005	1599	4	1973518	1975525				Zinc transporter and related ZIP domain-containing proteins	C:membrane; P:transmembrane transport; P:metal ion transport; F:metal ion transmembrane transporter activity	0	1	0	0	0	0
Ds43923	6.3507	0	2.7913	18.0836	1233	4	1975965	1978199					-	0	1	0	0	0	0
Ds71366	41.0029	26.0692	28.7525	27.0542	1197	4	1979911	1981522				Pseudouridine synthase	F:RNA binding; P:RNA modification; P:pseudouridine synthesis; P:RNA processing; F:pseudouridine synthase activity; F:pseudouridylate synthase activity; F:lyase activity; F:isomerase activity; C:cellular_component	0	0.850496	0	0	0	0
Ds71367	48.8009	54.8973	43.3396	46.7964	1350	4	1981783	1983892				Nucleolar GTPase/ATPase p130	F:molecular_function; P:biological_process; C:cellular_component	0	0.932701	0	0	0	0
Ds43927	15.1126	0	8.49797	15.7299	270	4	1984948	1986061					-	0	1	0	0	0	0
Ds171178	90.0444	90.7657	42.8955	39.0666	2514	4	1986541	1989353				Peptide exporter, ABC superfamily	F:ATPase activity, coupled to transmembrane movement of substances; C:integral to membrane; P:transport; P:ATP catabolic process; F:nucleotide binding; F:nucleoside-triphosphatase activity; F:ATP binding; F:ATPase activity; P:transmembrane transport	0	1	0	0	0	0
Ds71369	141.191	105.352	125.454	95.8248	759	4	1989592	1990744				Vesicle coat protein clathrin, light chain	C:clathrin coat of trans-Golgi network vesicle; P:vesicle-mediated transport; F:structural molecule activity; P:intracellular protein transport; C:clathrin coat of coated pit	0	1	0	0	0	0
Ds71370	29.19	24.4506	31.3034	23.0989	1356	4	1990948	1992527				Regulator of nuclear mRNA	F:molecular_function; P:biological_process; C:cellular_component	0	1	0	0	0	0
Ds71371	47.444	44.0745	41.0495	44.9901	531	4	1992555	1994592				Predicted membrane protein	F:molecular_function; P:biological_process; C:cellular_component	0	1	0	0	0	0
Ds71372	46.6696	50.0077	23.2482	23.4924	2418	4	1994857	1998386				DNA-binding cell division cycle control protein	F:molecular_function; P:cell division; F:DNA binding	0	1	0	0	0	0
Ds71373	47.9489	27.6292	44.933	36.7194	1200	4	1998454	2001290	GH31	CAZY		Glucosidase II catalytic (alpha) subunit and related enzymes, glycosyl hydrolase family 31	F:carbohydrate binding; C:membrane; F:hydrolase activity; P:carbohydrate metabolic process; C:extracellular region; F:catalytic activity; F:hydrolase activity, hydrolyzing O-glycosyl compounds; P:metabolic process; F:hydrolase activity, acting on glycosyl bonds	0	1	0	0	0	0
Ds23648	38.5463	5.24274	46.2591	18.5524	372	4	1999834	2000205	GH31	CAZY		Glucosidase II catalytic (alpha) subunit and related enzymes, glycosyl hydrolase family 31	F:hydrolase activity, hydrolyzing O-glycosyl compounds; F:carbohydrate binding; P:carbohydrate metabolic process; F:catalytic activity; C:membrane; F:hydrolase activity; C:extracellular region; P:metabolic process; F:hydrolase activity, acting on glycosyl bonds	0	1	0	0	0	0
Ds23649	30.7775	7.0281	33.0732	22.9571	555	4	2000300	2000854			1		F:hydrolase activity, hydrolyzing O-glycosyl compounds; F:carbohydrate binding; P:carbohydrate metabolic process; F:catalytic activity; C:membrane; F:hydrolase activity; C:extracellular region; P:metabolic process; F:hydrolase activity, acting on glycosyl bonds	0	1	0	0	0	0
Ds150846	208.131	32.2966	39.2214	50.1957	1872	4	2001626	2004149				Predicted component of NuA3 histone acetyltransferase complex	P:oxidation-reduction process; F:oxidoreductase activity, acting on paired donors, with incorporation or reduction of molecular oxygen, 2-oxoglutarate as one donor, and incorporation of one atom each of oxygen into both donors; F:oxidoreductase activity, acting on paired donors, with incorporation or reduction of molecular oxygen; F:oxidoreductase activity; F:iron ion binding; F:L-ascorbic acid b…	0	1	0	0	0	0
Ds52875	35.4495	9.40469	188.092	57.2804	1659	4	2001648	2005333			1	Lysophospholipase	P:oxidation-reduction process; F:oxidoreductase activity, acting on paired donors, with incorporation or reduction of molecular oxygen, 2-oxoglutarate as one donor, and incorporation of one atom each of oxygen into both donors; F:oxidoreductase activity, acting on paired donors, with incorporation or reduction of molecular oxygen; F:oxidoreductase activity; F:iron ion binding; F:L-ascorbic acid b…	0	1	0	0	0	0
Ds112696	20.6632	7.88956	20.4199	27.7039	2472	4	2006541	2009078				E3 ubiquitin ligase	F:metal ion binding; F:zinc ion binding; P:biological_process; C:cellular_component	0	1	0	0	0	0
Ds71374	6.42157	2.00031	4.70657	14.7014	975	4	2009395	2010650					-	0	1	0	0	0	0
Ds71376	157.496	36.5224	68.7476	113.335	534	4	2010805	2012744				Peptidyl-prolyl cis-trans isomerase	P:positive regulation of RNA polymerase II transcriptional preinitiation complex assembly; P:regulation of transcription involved in G2/M transition of mitotic cell cycle; P:termination of RNA polymerase II transcription; P:regulation of transcription involved in G1 phase of mitotic cell cycle; F:RNA polymerase II core binding; P:positive regulation of transcription from RNA polymerase II promote…	0	1	0	0	0	0
Ds43938	114.674	80.6693	75.3652	153.711	411	4	2012854	2014033				RNA polymerase II subunit 9	F:metal ion binding; F:nucleic acid binding; P:transcription, DNA-dependent; F:DNA-directed RNA polymerase activity; F:zinc ion binding; C:nucleus; F:DNA binding; F:transferase activity; F:nucleotidyltransferase activity; C:cellular_component	0	1	0	0	0	0
Ds150863	260.03	39.7007	105.089	135.085	393	4	2014037	2014773				60S ribosomal protein L14/L17/L23	F:structural constituent of ribosome; P:translation; C:mitochondrial large ribosomal subunit; C:large ribosomal subunit; C:ribonucleoprotein complex; C:ribosome	0	1	0	0	0	0
Ds71379	31.4559	27.6135	13.9226	23.4087	2472	4	2014977	2018495				Histone tail methylase	F:histone methyltransferase activity (H4-K20 specific); P:histone H4-K20 methylation	0	1	0	0	0	0
Ds23658	7.01183	15.4523	3.24625	7.51108	1767	4	2018460	2020284				WASP-interacting protein VRP1/WIP, contains WH2 domain	-	0	1	0	0	0	0
Ds52883	147.218	161.103	89.1915	106.28	1029	4	2020383	2023143			0.991	Aldo/keto reductase family proteins	P:oxidation-reduction process; F:oxidoreductase activity	0	1	0	0	0	0
Ds23659	8.07402	14.6325	7.37766	13.0872	933	4	2020428	2021423				Myosin class II heavy chain	-	0	1	0	0	0	0
Ds71381	74.4583	34.5568	26.6797	24.1043	1806	4	2023572	2026944				CTP synthase (UTP-ammonia lyase)	P:pyrimidine nucleotide biosynthetic process; P:phospholipid biosynthetic process; P:CTP biosynthetic process; F:CTP synthase activity; P:pyrimidine nucleobase biosynthetic process	0	1	0	0	0	0
Ds71382	114.856	17.6805	68.8015	130.314	1434	4	2027225	2029687				SNF2 family DNA-dependent ATPase	-	0	1	0	0	0	0
Ds71383	2.44739	0	0	5.61781	189	4	2029972	2030469					-	0	1	0	0	0	0
Ds71384	2.75331	38.2411	18.7455	15.6142	306	4	2032895	2033790					-	0	1	0	0	0	0
Ds43946	12.1569	7.24719	12.1575	10.3751	7266	4	2033918	2042170				Ubiquitin carboxyl-terminal hydrolase	0	0	1	0	0	0	0
Ds150879	37.7947	26.2932	26.293	25.5869	2967	4	2043125	2046491				Phosphatidylinositol 4-kinase, involved in intracellular trafficking and secretion	F:transferase activity; P:phosphatidylinositol biosynthetic process; P:phosphorylation; F:1-phosphatidylinositol 4-kinase activity; P:phosphatidylinositol phosphorylation; F:kinase activity; P:phosphatidylinositol-mediated signaling; F:phosphotransferase activity, alcohol group as acceptor; F:transferase activity, transferring phosphorus-containing groups	0	1	0	0	0	0
Ds23665	2.62492	0	1.98139	0.916897	579	4	2047524	2048270				DNA-binding protein jumonji/RBP2/SMCY, contains JmjC domain	F:metal ion binding; F:zinc ion binding; P:biological_process; C:cellular_component; F:transferase activity, transferring phosphorus-containing groups; F:kinase activity; P:phosphorylation	0	1	0	0	0	0
Ds43948	21.1454	0	30.5927	49.5491	225	4	2050102	2051863					-	0	1	0	0	0	0
Ds71386	25.2387	24.0778	17.7041	44.2403	324	4	2050102	2051863					-	0	1	0	0	0	0
Ds52888	1356.35	949.774	673.835	441.416	807	4	2052004	2053219				60S ribosomal protein L7A	C:ribonucleoprotein complex; P:ribosome biogenesis; C:ribosome; F:molecular_function; P:biological_process; C:cellular_component	0	1	0	0	0	0
Ds150886	99.4903	74.6016	128.166	71.2357	1647	4	2053885	2056033				Equilibrative nucleoside transporter protein	F:molecular_function	0	1	0	0	0	0
Ds71389	17.6814	22.8551	10.4565	22.1201	1536	4	2056213	2058518				Permease of the major facilitator superfamily	C:integral to membrane; P:transmembrane transport; F:molecular_function	0	1	0	0	0	0
Ds71390	120.892	56.3078	58.3201	41.6552	7239	4	2058629	2067986	GH13-GT5	CAZY	1	Alpha-amylase	0	0	1	0	0	0	0
Ds128511	113.65	30.633	20.0214	39.8394	573	4	2058837	2059409				Exosomal 3'-5' exoribonuclease complex, subunit ski4 (Csl4)	F:RNA binding; C:exosome (RNase complex)	0	1	0	0	0	0
Ds23671	57.1023	10.926	25.7081	89.2241	357	4	2059639	2059995					-	0	1	0	0	0	0
Ds71391	16.6618	23.4572	26.2824	23.1083	1746	4	2070125	2073303	GH13	CAZY	0.999	Alpha-amylase	F:calcium ion binding; P:carbohydrate metabolic process; F:cation binding; F:catalytic activity; F:alpha-amylase activity; P:carbohydrate catabolic process; F:metal ion binding; F:hydrolase activity; P:metabolic process; F:hydrolase activity, acting on glycosyl bonds; C:cell septum; C:spitzenkorper; C:cell wall-bounded periplasmic space; C:cellular_component; C:hyphal septin band; C:fungal-type c…	0	1	0	0	0	0
Ds71392	100.225	57.4674	70.4252	72.0228	1629	4	2073852	2076161					-	0	1	0	0	0	0
Ds87964	65.7173	53.0693	33.8184	29.6942	1323	4	2076493	2077935				3-keto sterol reductase	P:oxidation-reduction process; F:oxidoreductase activity; P:metabolic process	0	1	0	0	0	0
Ds171250	48.5321	135.829	54.7734	24.1839	2283	4	2077988	2080826				Multiple inositol polyphosphate phosphatase	F:acid phosphatase activity	0	1	0	0	0	0
Ds71395	14.5539	81.1216	22.5336	30.0558	1731	4	2081141	2083029				Splicing coactivator SRm160/300, subunit SRm300	-	0	1	0	0	0	0
Ds71396	2.72237	0	12.8902	5.96498	267	4	2086740	2087609					-	0	1	0	0	0	0
Ds71397	5.61407	3.17122	14.9233	12.9484	615	4	2087750	2088552			0.73		-	0	1	0	0	0	0
Ds87968	33.9374	38.2411	21.2092	23.4957	1785	4	2089423	2091266				Phosphoinositide-specific phospholipase C	P:lipid metabolic process; P:intracellular signal transduction; F:phosphoric diester hydrolase activity; F:signal transducer activity; P:signal transduction; F:phosphatidylinositol phospholipase C activity	0	1	0	0	0	0
Ds87969	14.0355	30.2372	10.6719	11.523	645	4	2091271	2092336				Mitochondrial inner membrane protease, subunit IMP1	P:proteolysis; F:serine-type peptidase activity; F:hydrolase activity; C:membrane; P:protein processing involved in protein targeting to mitochondrion; F:peptidase activity; C:mitochondrial inner membrane peptidase complex; C:integral to membrane	0	1	0	0	0	0
Ds150914	133.639	80.0374	41.3155	23.5652	1194	4	2092570	2093867				Nucleolar protein-like/EBNA1-binding protein	-	0	1	0	0	0	0
Ds71399	3.92071	36.4056	3.05927	21.2353	375	4	2094538	2095086					-	0	0.934426	0	0	0	0
Ds109250	2.93386	0	12.538	24.6585	366	4	2096529	2096894				Collagens (type IV and type XIII), and related proteins	F:molecular_function; P:fungal-type cell wall organization; C:hyphal cell wall; C:fungal-type cell wall; F:carbohydrate binding	0	0	0	0	0	0
Ds71539	1.22369	0	0	0	243	4	2614534	2615267					-	0	0	0	0	0	0
Ds62319	0.960457	13.8587	91.1555	126.548	1548	5	661	2364				Cytochrome P450 CYP4/CYP19/CYP26 subfamilies	F:metal ion binding; P:oxidation-reduction process; F:oxidoreductase activity, acting on paired donors, with incorporation or reduction of molecular oxygen; F:heme binding; F:oxidoreductase activity; F:electron carrier activity; F:iron ion binding; F:monooxygenase activity; F:catalytic activity; C:cellular_component	0	0	0	0	0	1
Ds23844	3.22673	26.4746	279.452	317.889	1326	5	2695	4020				NADH:flavin oxidoreductase/12-oxophytodienoate reductase	P:oxidation-reduction process; F:oxidoreductase activity; F:catalytic activity; F:FMN binding; C:cellular_component	0	0	0	0	0	1
Ds171529	10.9038	27.9844	124.726	224.131	1812	5	4356	6552				Flavin-containing monooxygenase	P:biosynthetic process; P:cellular amino acid metabolic process; F:catalytic activity; F:pyridoxal phosphate binding; F:transaminase activity	0	0	0	0	0	1
Ds95433	3.65622	13.1599	170.303	247.172	741	5	7086	7915				Reductases with broad range of substrate specificities	P:oxidation-reduction process; F:oxidoreductase activity; P:metabolic process	0	0	0	0	0	1
Ds71540	11.8695	16.693	19.0932	30.7978	2103	5	8330	10856					P:transcription, DNA-dependent; F:zinc ion binding; C:nucleus; F:DNA binding	0	0	0	0	0	1
Ds151194	1.054	30.4734	279.338	523.28	768	5	11045	11940				Reductases with broad range of substrate specificities	P:oxidation-reduction process; F:oxidoreductase activity; P:metabolic process; C:cellular_component	0	0	0	0	0	1
Ds130807	1.00459	7.68699	101.416	173.972	1776	5	12602	14623				Flavin-containing monooxygenase	-	0	0	0	0	0	1
Ds62325	2.08556	51.8352	470.07	486.79	903	5	15269	16713				Hormone-sensitive lipase HSL	F:hydrolase activity; P:metabolic process; C:cellular_component	0	0	0	0	0	1
Ds130488	9.62938	44.2476	30.0321	32.4274	573	5	17638	18210			1		P:mycelium development; F:molecular_function; C:cellular_component	0	0	0	0	0	1
Ds53039	5.66159	9.75759	2.86986	4.98014	1599	5	20870	23290					-	0	0	0	0	0	0.937629
Ds23853	11.2786	0	0	12.7924	249	5	22682	22991					-	0	0	0	0	0	0.612903
Ds71541	112.596	57.1326	57.0303	48.305	2253	5	23550	25837				Dihydroorotate dehydrogenase	P:oxidation-reduction process; P:UMP biosynthetic process; P:'de novo' pyrimidine nucleobase biosynthetic process; F:dihydroorotate dehydrogenase activity; F:catalytic activity; F:dihydroorotate oxidase activity; C:membrane; F:oxidoreductase activity; C:cellular_component; F:orotate reductase (NADH) activity	0	0	0	0	0	1
Ds44115	17.1792	23.1427	17.326	24.053	927	5	27116	30030	CE16	CAZY			F:hydrolase activity; P:lipid metabolic process; F:hydrolase activity, acting on ester bonds; P:oxidation-reduction process; F:oxidoreductase activity; F:oxidoreductase activity, acting on the aldehyde or oxo group of donors, NAD or NADP as acceptor; P:metabolic process; F:hydrolase activity, hydrolyzing O-glycosyl compounds; F:cellulose binding; P:carbohydrate metabolic process; C:extracellular …	0	0	0	0	0	0.810978
Ds79729	12.7669	21.739	16.4411	25.6425	1884	5	31378	33261				Hydroxymethylglutaryl-CoA lyase	F:hydroxymethylglutaryl-CoA lyase activity; P:metabolic process; F:catalytic activity; F:lyase activity; P:lipid metabolic process; F:acetoacetate-CoA ligase activity	0	0	0	0	0	1
Ds53044	12.9412	8.53522	4.1839	20.5228	1371	5	33563	35328				Predicted L-carnitine dehydratase/alpha-methylacyl-CoA racemase	P:metabolic process; F:catalytic activity	0	0	0	0	0	1
Ds53045	2.90471	2.64806	11.6825	45.4116	1473	5	35753	37478				Aldehyde dehydrogenase	P:oxidation-reduction process; F:oxidoreductase activity; F:oxidoreductase activity, acting on the aldehyde or oxo group of donors, NAD or NADP as acceptor; P:metabolic process	0	0	0	0	0	0.983777
Ds62331	4.69645	1.49448	1.7582	10.577	1305	5	38217	39738				Short-chain acyl-CoA dehydrogenase	P:oxidation-reduction process; F:oxidoreductase activity; F:acyl-CoA dehydrogenase activity; P:metabolic process; F:oxidoreductase activity, acting on the CH-CH group of donors; F:flavin adenine dinucleotide binding	0	0	0	0	0	1
Ds53046	3.82704	1.41634	3.33254	12.3372	1377	5	40071	41554				Peroxisomal 3-ketoacyl-CoA-thiolase P-44/SCP2	P:metabolic process; F:catalytic activity; F:transferase activity, transferring acyl groups other than amino-acyl groups; P:fatty acid biosynthetic process; F:3-oxoacyl-[acyl-carrier-protein] synthase activity	0	0	0	0	0	1
Ds23861	0.581685	2.28908	0	0	852	5	42419	43445		SSCP	0.995		F:peroxidase activity	0	0	0	0	0	1
Ds34317	0.176683	0	0	0.946316	561	5	43928	44539			0.999		-	0	0	0	0	0	1
Ds34318	0.0250301	0	0	0	660	5	44872	45850					-	0	0	0	0	0	0.794689
Ds23863	3.25078	6.97781	13.6819	28.1745	1677	5	45934	47719				Flavin-containing monooxygenase	-	0	0	0	0	0	1
Ds79733	3.14038	10.3464	35.5021	84.4907	1131	5	48259	49661				Alcohol dehydrogenase, class III	F:metal ion binding; P:oxidation-reduction process; F:oxidoreductase activity; F:zinc ion binding	0	0	0	0	0	1
Ds62336	0.541001	0	2.68357	7.45099	855	5	49706	50626				Enoyl-CoA isomerase	P:metabolic process; F:catalytic activity; F:isomerase activity; C:cellular_component; F:lyase activity	0	0	0	0	0	1
Ds62337	0.383948	1.19284	0.701667	1.9482	1635	5	50876	52621				Acyl-CoA synthetase	F:ligase activity; P:metabolic process; F:catalytic activity	0	0	0	0	0	1
Ds171572	1.43411	3.25592	0.638412	5.02227	1797	5	53380	55464				Predicted transporter (major facilitator superfamily)	-	0	0	0	0	0	1
Ds171577	3.44524	6.80732	12.0128	26.8684	1146	5	56103	57302					P:transcription, DNA-dependent; F:zinc ion binding; C:nucleus; F:DNA binding; P:transcription from RNA polymerase II promoter; P:regulation of transcription from RNA polymerase II promoter; F:sequence-specific DNA binding RNA polymerase II transcription factor activity; P:regulation of transcription, DNA-dependent; F:metal ion binding	0	0	0	0	0	1
Ds71554	2.47714	6.91595	16.2727	32.5415	1974	5	58077	61484					P:oxidation-reduction process; F:nitronate monooxygenase activity; F:catalytic activity; F:oxidoreductase activity, acting on single donors with incorporation of molecular oxygen, incorporation of two atoms of oxygen	0	0	0	0	0	1
Ds62340	9.33297	37.3169	17.3297	39.0277	993	5	60619	61816					P:oxidation-reduction process; F:nitronate monooxygenase activity; F:catalytic activity; F:oxidoreductase activity, acting on single donors with incorporation of molecular oxygen, incorporation of two atoms of oxygen	0	0	0	0	0	1
Ds171582	0.957673	2.01894	2.37521	2.19827	966	5	62175	63140				Acyl-CoA thioesterase	P:acyl-CoA metabolic process; F:acyl-CoA hydrolase activity; F:isomerase activity	0	0	0	0	0	1
Ds171584	9.22834	22.4172	23.7357	41.4943	1305	5	63363	64754				Isovaleryl-CoA dehydrogenase	P:oxidation-reduction process; F:oxidoreductase activity; F:acyl-CoA dehydrogenase activity; P:metabolic process; F:oxidoreductase activity, acting on the CH-CH group of donors; F:flavin adenine dinucleotide binding	0	0	0	0	0	1
Ds151242	27.9638	39.9503	20.2954	23.2323	1074	5	65711	67352				Origin recognition complex, subunit 4	F:ATP binding; F:nucleotide binding; F:nucleoside-triphosphatase activity; F:metal ion binding; F:zinc ion binding; F:DNA binding	0	0	0	0	0	1
Ds79739	7.67964	5.83049	6.85935	15.871	669	5	68924	71480					-	0	0	0	0	0	1
Ds71558	6.71641	9.84999	0	6.70307	396	5	69535	71480					-	0	0	0	0	0	1
Ds79740	14.0147	2.79013	13.1299	15.1898	699	5	69535	71549					-	0	0	0	0	0	1
Ds71559	393.758	255.102	629.971	219.521	1659	5	72245	74413				Glucose-6-phosphate isomerase	F:glucose-6-phosphate isomerase activity; C:cytoplasm; P:glycolysis; F:isomerase activity; P:gluconeogenesis	0	0	0	0	0	1
Ds88121	34.8472	24.813	23.3532	44.578	786	5	75369	76603				Aquaporin (major intrinsic protein family)	C:integral to membrane; C:membrane; P:transport; F:transporter activity	0	0	0	0	0	0.0259109
Ds71561	2.04178	0	4.29673	11.93	267	5	78844	79611					-	0	0	0	0	0	1
Ds71562	2.66816	0	0	3.64868	291	5	79651	80337					-	0	0	0	0	0	1
Ds53059	8.75008	5.71516	5.88321	27.2248	1365	5	80477	82027					-	0	0	0	0	0	1
Ds34334	2.24429	2.73151	8.03379	18.5884	714	5	82830	83543					P:DNA integration; P:DNA recombination; F:DNA binding	0	0	0	0	1	1
Ds23880	1.01032	0	2.14235	5.45258	2142	5	83628	86531					P:DNA integration; P:DNA recombination; F:DNA binding	0	0	0	0	1	1
Ds151250	10.5056	13.6794	4.98127	10.2843	2994	5	88629	92121				Mismatch repair MSH3	F:ATP binding; F:mismatched DNA binding; P:mismatch repair; C:cellular_component	0	0	0	0	1	1
Ds23882	190.871	180.095	524.52	352.727	444	5	92661	93158					-	0	0	0	0	1	1
Ds53061	1.77062	2.09035	2.45922	3.98305	933	5	93829	94822					-	0	0	0	0	1	1
Ds44134	114.325	88.6499	73.8744	94.5133	264	5	95803	96995			0.765	Vacuolar H+-ATPase V0 sector, subunit M9.7 (M9.2)	F:ATPase activity, coupled to transmembrane movement of ions; C:fungal-type vacuole membrane; C:vacuolar proton-transporting V-type ATPase, V0 domain; F:hydrogen ion transmembrane transporter activity; P:cell wall mannoprotein biosynthetic process; P:vacuolar acidification; P:protein complex assembly; P:transmembrane transport; C:proton-transporting V-type ATPase, V0 domain; P:ATP hydrolysis coup…	0	0	0	0	1	1
Ds129302	26.7281	19.4382	13.9751	9.99448	903	5	96484	97613				Predicted membrane protein	-	0	0	0	0	1	1
Ds71563	11.1901	11.9284	5.2625	19.482	654	5	98846	100013				Proteins containing BTB/POZ and Kelch domains, involved in regulatory/signal transduction processes	-	0	0	0	0	1	1
Ds131027	1.58111	1.60916	3.78622	35.0418	1212	5	101100	102361			0.896		-	0	0	0	0	1	1
Ds23887	0.0860409	0	0	0	384	5	104438	104846	EXPN	CAZY			P:cellular response to drug; F:molecular_function; C:extracellular region	0	0	0	0	1	0
Ds34343	0.770157	0	0	3.71247	429	5	106120	106548		SSCP	1		F:molecular_function; P:biological_process; C:cellular_component	0	0	0	0	1	1
Ds71564	39.8312	126.408	50.9878	75.7	540	5	108672	109550					F:molecular_function; P:biological_process; C:cellular_component	0	0	0	0	0.852105	1
Ds34346	13.7257	5.78724	10.2127	9.97704	1011	5	114466	115476				Thymidylate synthase	P:dTTP biosynthetic process; P:nucleotide biosynthetic process; F:methyltransferase activity; F:transferase activity; P:dTMP biosynthetic process; F:thymidylate synthase activity; P:methylation	0	0	0	0	1	1
Ds94211	48.0308	49.0641	40.1993	52.9452	1113	5	115864	117015				AAA+-type ATPase	F:ATP binding; F:nucleotide binding; F:nucleoside-triphosphatase activity	0	0	0	0	1	1
Ds88129	47.2198	42.8637	14.0076	14.2606	819	5	118061	119614				Uncharacterized conserved protein	F:molecular_function	0	0	0	0	1	1
Ds171608	93.3622	0	10.6225	30.3873	1188	5	119839	121900				Serine/threonine protein kinase	F:ATP binding; F:protein kinase activity; F:nucleotide binding; P:protein phosphorylation; F:transferase activity, transferring phosphorus-containing groups; F:protein serine/threonine kinase activity; F:kinase activity; P:phosphorylation; C:cellular_component	0	0	0	0	1	1
Ds71565	205.788	157.446	74.6892	154.15	768	5	122498	123644		SSCP	1		-	0	0	0	0	1	1
Ds171613	4.6073	0	10.5691	32.0131	1194	5	124402	128361				Monodehydroascorbate/ferredoxin reductase	P:oxidation-reduction process; F:oxidoreductase activity; F:flavin adenine dinucleotide binding; C:cellular_component	0	0	0	0	1	1
Ds71566	14.146	17.1581	7.85003	18.6821	1023	5	124402	127652					P:oxidation-reduction process; F:oxidoreductase activity; F:flavin adenine dinucleotide binding; C:cellular_component	0	0	0	0	1	1
Ds151270	7.22525	24.8446	7.30717	10.1443	471	5	129042	130041					F:molecular_function; P:biological_process; C:cellular_component	0	0	0	0	1	1
Ds62362	15.3866	5.65304	2.21686	6.6681	1035	5	130134	131168				Membrane trafficking and cell signaling protein HRS, contains VHS and FYVE domains	-	0	0	0	0	1	1
Ds34354	1.82314	0	0	1.19568	444	5	131896	132385		SSCP			-	0	0	0	0	1	1
Ds71567	45.0771	78.5144	57.2689	31.2033	1242	5	133320	135861				Serine/threonine protein phosphatase	P:metabolic process; F:catalytic activity	0	0	0	0	1	1
Ds71568	56.927	39.2917	23.1126	33.5448	2184	5	136096	138758				Ankyrin repeat and DHHC-type Zn-finger domain containing proteins	F:metal ion binding; F:transferase activity; F:zinc ion binding; F:ATP binding; C:integral to membrane; C:membrane; C:endosome; C:Golgi membrane; C:Golgi apparatus; F:molecular_function; C:cellular_component; F:transferase activity, transferring acyl groups; C:early endosome membrane; P:biological_process	0	0	0	0	1	1
Ds23902	2.34541	0	7.08164	3.27706	324	5	138975	139298					-	0	0	0	0	1	1
Ds71569	2.21608	3.96402	2.33176	1.07903	492	5	139245	141174					-	0	0	0	0	1	1
Ds71570	232.782	77.0737	86.7318	103.987	582	5	141343	142280					-	0	0	0	0	1	1
Ds79760	11.7382	9.31248	9.12981	5.31125	4398	5	142560	147648				Predicted ATP-dependent RNA helicase	F:helicase activity; F:nucleic acid binding; F:ATP binding; F:hydrolase activity; F:ATP-dependent helicase activity	0	0	0	0	0.70505	0.567499
Ds130545	0.565318	0	0	0	789	5	149089	149926				Proteins containing BTB/POZ and Kelch domains, involved in regulatory/signal transduction processes	P:proteolysis; F:serine-type carboxypeptidase activity	0	0	0	0	1	1
Ds23908	2.90271	10.0791	11.8576	6.85896	387	5	150444	150830					-	0	0	0	0	1	1
Ds130189	63.0276	360.296	35.2132	60.6115	3486	5	151602	155145	GT2	CAZY		Chitin synthase/hyaluronan synthase (glycosyltransferases)	F:heme binding; F:transferase activity, transferring hexosyl groups; C:cytoplasm; P:ascospore wall assembly; C:chitosome; C:prospore membrane; C:incipient cellular bud site; C:mating projection tip; C:cellular bud neck	0	0	0	0	1	1
Ds71573	73.6724	86.0695	50.0901	101.441	2130	5	157183	160769				Extracellular protein SEL-1 and related proteins	-	0	0	0	0	1	1
Ds34361	0.26222	0	0	0	567	5	163339	163964					F:3-oxoadipate enol-lactonase activity; P:beta-ketoadipate pathway; F:hydrolase activity	0	0	0	0	1	0.979233
Ds79763	12.0312	13.0309	11.9237	16.159	1347	5	164304	165702					P:metabolic process; F:catalytic activity; P:cellular amino acid catabolic process	0	0	0	0	1	1
Ds23912	22.4873	27.2008	17.6004	14.8085	717	5	166328	167044		metallopeptidase		Ku70-binding protein	F:metalloendopeptidase activity; C:membrane; P:mitochondrial proton-transporting ATP synthase complex assembly; C:mitochondrial inner membrane; F:hydrolase activity; C:mitochondrion; F:metallopeptidase activity; C:mitochondrial intermembrane space; F:peptidase activity; P:proteolysis; P:protein processing; F:metal ion binding	0	0	0	0	1	1
Ds71576	19.6187	44.7437	23.2232	25.0755	741	5	166446	168321					F:metalloendopeptidase activity; C:membrane; P:mitochondrial proton-transporting ATP synthase complex assembly; C:mitochondrial inner membrane; F:hydrolase activity; C:mitochondrion; F:metallopeptidase activity; C:mitochondrial intermembrane space; F:peptidase activity; P:proteolysis; P:protein processing; F:metal ion binding	0	0	0	0	1	1
Ds44149	4.3224	20.971	4.11192	7.61123	279	5	168447	169409					-	0	0	0	0	1	1
Ds71577	6.25188	0	5.75051	7.98321	399	5	168447	169409					-	0	0	0	0	1	1
Ds34365	6.06589	0	8.9627	4.14753	384	5	169600	169983					-	0	0	0	0	1	1
Ds71579	6.57367	60.6882	23.7991	243.541	2121	5	170482	173564				Vacuolar sorting protein VPS1, dynamin, and related proteins	F:GTP binding; F:GTPase activity; P:GTP catabolic process; F:nucleotide binding; F:hydrolase activity; P:biological_process; C:cellular_component	0	0	0	0	1	1
Ds71580	0.529483	0	3.67701	158.244	312	5	173967	174584					-	0	0	0	0	1	1
Ds44153	109.586	107.454	75.8496	150.636	363	5	174619	175766					-	0	0	0	0	1	1
Ds71581	116.221	158.561	139.906	220.122	369	5	174619	175766					-	0	0	0	0	1	1
Ds71582	55.0662	105.097	35.3264	94.4065	1299	5	176722	178165					F:molecular_function; P:biological_process; C:cellular_component	0	0	0	0	1	1
Ds171646	12.2581	0	4.06818	8.47154	1128	5	178776	180043					-	0	0	0	0	1	1
Ds44156	35.4935	40.8012	117.603	145.493	478	5	182476	183517					P:carbohydrate metabolic process; F:ribose-5-phosphate isomerase activity; F:isomerase activity	0	0	0	0	1	1
Ds23919	0.319224	0	0	2.56465	207	5	185096	185358					-	0	0	0	0	1	1
Ds71585	64.2058	13.4875	30.1484	19.0912	1446	5	186472	188104					-	0	0	0	0	1	1
Ds71586	21.5873	57.9837	15.6495	22.2826	2859	5	189074	193386				Serine/threonine protein kinase	F:ATP binding; F:protein kinase activity; F:nucleotide binding; P:protein phosphorylation; F:transferase activity, transferring phosphorus-containing groups; F:protein serine/threonine kinase activity; F:kinase activity; P:phosphorylation	0	0	0	0	1	1
Ds88154	54.1977	61.0832	57.1046	57.0076	1788	5	193628	195906			0.005		C:integral to membrane; C:membrane; C:lysosomal membrane; C:lysosome; F:cobalamin binding; P:transport	0	0	0	0	1	1
Ds79774	22.4595	26.0426	11.6311	19.9541	4044	5	196201	200415				mRNA cleavage and polyadenylation factor II complex, subunit CFT1 (CPSF subunit)	F:nucleic acid binding; C:nucleus; F:RNA binding; P:mRNA processing	0	0	0	0	1	1
Ds23924	0	0	0	0	939	5	200651	202307					-	0	0	0	0	1	1
Ds23925	0	0	0	1.04711	507	5	202571	203536					-	0	0	0	0	1	1
Ds23926	1.07601	2.4908	7.32584	2.71205	783	5	204633	205415				HMG-box transcription factor	-	0	0	0	0	1	1
Ds23927	0.992184	0	5.16768	1.59424	666	5	205834	206499					-	0	0	0	0	1	1
Ds71589	96.6554	158.759	89.9785	64.0341	1683	5	207226	209154				Ca2+-binding transmembrane protein LETM1/MRS7	-	0	0	0	0	1	1
Ds71590	26.2482	67.4177	151.547	193.346	810	5	209783	211045			0.695	Adenylate kinase	F:transferase activity; P:nucleotide phosphorylation; P:phosphorylation; C:mitochondrial inner membrane; F:nucleobase-containing compound kinase activity; F:ATP binding; F:nucleotide kinase activity; F:kinase activity; F:phosphotransferase activity, phosphate group as acceptor; P:nucleobase-containing compound metabolic process; P:nucleotide metabolic process; F:nucleoside triphosphate adenylate …	0	0	0	0	1	1
Ds71592	9.38779	31.3301	13.822	18.1225	498	5	211045	212758					-	0	0	0	0	1	1
Ds117400	3.48621	42.0928	5.50228	20.3696	417	5	211468	211900					-	0	0	0	0	1	1
Ds71593	7.63418	22.1625	8.6911	36.1966	528	5	213010	214279					-	0	0	0	0	1	1
Ds151328	13.0271	3.71485	6.55558	20.2241	525	5	214356	215140			0.708	DNA damage inducible protein	-	0	0	0	0	1	1
Ds44167	39.8837	4.64357	16.3889	7.58405	420	5	215379	217036				M-phase inducer phosphatase	F:molecular_function; P:biological_process; C:cellular_component	0	0	0	0	1	1
Ds71596	4.73192	4.94372	5.8161	7.40142	789	5	217739	219344					-	0	0	0	0	1	1
Ds53103	43.5863	70.5193	94.6299	37.7917	885	5	219671	221628				Methyltransferase	F:methyltransferase activity; F:transferase activity; P:metabolic process; P:methylation	0	0	0	0	1	1
Ds151337	9.59725	12.3828	47.3458	26.9655	630	5	219842	221628					F:methyltransferase activity; F:transferase activity; P:metabolic process; P:methylation	0	0	0	0	1	1
Ds53105	16.2421	10.6099	5.67372	14.1779	2022	5	222526	224639	GH2	CAZY		Beta-Glucuronidase GUSB (glycosylhydrolase superfamily 2)	F:hydrolase activity, hydrolyzing O-glycosyl compounds; P:carbohydrate metabolic process; F:catalytic activity; F:hydrolase activity	0	0	0	0	1	1
Ds171685	33.1039	30.3253	20.0681	9.80251	1029	5	225191	226537				Predicted RNA methylase involved in rRNA processing	F:methyltransferase activity; P:methylation	0	0	0	0	1	1
Ds23940	1.37666	0	0	2.80891	756	5	226587	227396					-	0	0	0	0	1	1
Ds53107	20.0759	3.13301	5.5288	5.11695	1245	5	227719	228963				8-oxoguanine DNA glycosylase	P:base-excision repair; P:DNA repair; F:damaged DNA binding; F:oxidized purine nucleobase lesion DNA N-glycosylase activity; P:nucleotide-excision repair; F:catalytic activity; F:lyase activity; F:DNA binding	0	0	0	0	1	1
Ds23942	41.8892	4.91259	44.3093	26.299	1191	5	229172	230362					-	0	0	0	0	1	1
Ds151350	104.877	27.9613	95.6021	60.8898	1116	5	231137	232666				Lanthionine synthetase C-like protein 1	-	0	0	0	0	1	1
Ds130101	142.468	80.3961	71.7526	104.516	1407	5	233144	234615				SNAP-25 (synaptosome-associated protein) component of SNARE complex	-	0	0	0	0	1	1
Ds71600	120.029	152.788	72.2523	83.1799	1302	5	234834	237093				Splicing factor U2AF, large subunit (RRM superfamily)	F:RNA binding; F:nucleic acid binding; F:nucleotide binding; P:mRNA processing; C:nucleus	0	0	0	0	1	1
Ds71601	20.594	15.374	12.2732	22.718	1776	5	237267	240361					P:transcription from RNA polymerase II promoter; F:DNA binding; C:nucleus; F:zinc ion binding; P:regulation of transcription from RNA polymerase II promoter; F:sequence-specific DNA binding RNA polymerase II transcription factor activity; P:regulation of transcription, DNA-dependent; F:metal ion binding; P:transcription, DNA-dependent; P:positive regulation of kojic acid biosynthetic process; P:r…	0	0	0	0	1	1
Ds71602	6.92994	24.7919	11.3426	20.9954	708	5	240863	243012					-	0	0	0	0	1	1
Ds131088	35.9149	17.2593	138.75	53.2449	339	5	242612	242977			0.293		-	0	0	0	0	1	1
Ds71603	179.081	268.264	233.822	218.003	996	5	243350	244558				FOG: RRM domain	-	0	0	0	0	1	1
Ds71604	63.1218	62.0236	43.2405	34.0791	1698	5	244751	246688				HVA22/DP1 gene product-related proteins	-	0	0	0	0	1	1
Ds107581	0.550662	0	3.18674	0	360	5	247077	247436					-	0	0	0	0	1	1
Ds23953	1.9186	2.94163	1.73036	34.4313	663	5	276899	277618					-	0	0	0	0	1	1
Ds53114	7.57829	14.2012	2.78453	505.112	1236	5	278364	279599				Vacuolar protein sorting-associated protein	-	0	0	0	0	1	1
Ds34399	0.441708	0	0	0	561	5	283104	283664					-	0	0	0	0	1	1
Ds34400	2.56896	0	4.95562	2.29323	1389	5	287072	288521					F:sequence-specific DNA binding transcription factor activity; P:transcription from RNA polymerase II promoter; P:aflatoxin biosynthetic process; F:DNA binding; C:nucleus; F:zinc ion binding; P:regulation of transcription from RNA polymerase II promoter; F:sequence-specific DNA binding RNA polymerase II transcription factor activity; P:regulation of transcription, DNA-dependent; P:positive regula…	0	0	0	0	1	1
Ds53115	3.3184	5.67773	7.7929	12.8793	2061	5	289941	292444					P:transcription from RNA polymerase II promoter; F:DNA binding; C:nucleus; F:zinc ion binding; P:regulation of transcription from RNA polymerase II promoter; F:sequence-specific DNA binding RNA polymerase II transcription factor activity; P:regulation of transcription, DNA-dependent; F:metal ion binding; P:transcription, DNA-dependent; F:histone deacetylase activity; P:histone deacetylation; F:hy…	0	0	0	0	1	1
Ds23957	0.286472	0	0	3.06869	519	5	293313	293936		SSCP	0.999		-	0	0	0	0	1	1
Ds88173	9.88538	18.7981	15.6649	24.3055	1245	5	294773	297190				Predicted Zn-dependent hydrolase (beta-lactamase superfamily)	F:NAPE-specific phospholipase D activity; F:hydrolase activity; F:zinc ion binding; F:oxidoreductase activity, acting on single donors with incorporation of molecular oxygen, incorporation of two atoms of oxygen	0	0	0	0	1	1
Ds151363	7.64014	5.62857	5.79407	5.74549	1386	5	296906	298703				Glucose dehydrogenase/choline dehydrogenase/mandelonitrile lyase (GMC oxidoreductase family)	P:oxidation-reduction process; F:choline dehydrogenase activity; P:alcohol metabolic process; F:oxidoreductase activity, acting on CH-OH group of donors; F:flavin adenine dinucleotide binding; F:oxidoreductase activity; C:cellular_component	0	0	0	0	1	1
Ds129861	5.07779	4.60247	0.676829	3.13206	1695	5	299266	301097				Predicted transporter (major facilitator superfamily)	C:integral to membrane; P:transmembrane transport	0	0	0	0	1	1
Ds171707	5.36308	0	2.71854	3.77405	1266	5	301904	303169	GT31	CAZY		Galactosyltransferases	F:molecular_function; P:biological_process; C:cellular_component; C:membrane; F:transferase activity, transferring glycosyl groups	0	0	0	0	1	1
Ds23962	0.328753	0	0	0.660303	804	5	303885	304741			0.996		P:metabolic process; F:catalytic activity; F:hydrolase activity; C:cellular_component; F:isochorismatase activity	0	0	0	0	1	1
Ds23963	1.58897	0	17.1228	9.68444	603	5	306537	307448		SSCP	0.998		-	0	0	0	0	1	1
Ds71605	58.6727	32.0472	28.7255	25.3395	1278	5	307451	310067				RNA polymerase II assessory factor Cdc73p	-	0	0	0	0	1	1
Ds71606	13.9251	3.40366	6.00642	14.824	573	5	310532	311742					-	0	0	0	0	1	1
Ds130539	31.7886	53.0693	36.9401	22.8725	2205	5	312750	315007				Sensory transduction histidine kinase	P:intracellular signal transduction; P:signal transduction by phosphorylation; P:phosphorylation; C:membrane; F:ATP binding; P:signal transduction; P:phosphorelay signal transduction system; P:regulation of transcription, DNA-dependent; F:signal transducer activity; F:phosphorelay response regulator activity; F:phosphorelay sensor kinase activity; F:transferase activity, transferring phosphorus-c…	0	0	0	0	1	1
Ds23966	2.02875	5.70263	6.70892	9.31374	342	5	316794	317135					-	0	0	0	0	1	1
Ds34412	1.62375	0	4.90267	2.26873	468	5	317991	318458					-	0	0	0	0	1	1
Ds71608	107.09	89.7928	59.1571	36.6632	1086	5	319312	320682	rps3	ribosomal protein			C:mitochondrion; C:ribosome; C:ribonucleoprotein complex; F:molecular_function; P:biological_process; C:cellular_component	0	0	0	0	1	1
Ds71609	59.2617	157.652	46.5365	40.1049	3402	5	322448	326501				Serine/threonine protein kinase	-	0	0	0	0	1	1
Ds71610	10.5212	6.70206	1.31412	12.7704	873	5	326970	327906					-	0	0	0	0	1	1
Ds171720	16.2181	8.90547	7.85771	10.5045	1314	5	327976	329325					-	0	0	0	0	1	1
Ds44183	35.0308	68.8665	23.2254	72.2341	2124	5	329614	332524				FOG: Predicted E3 ubiquitin ligase	F:metal ion binding; F:zinc ion binding; F:ligase activity; P:biological_process; C:cellular_component	0	0	0	0	1	1
Ds71612	13.1002	10.3897	8.73079	12.5246	1314	5	333222	335999					F:molecular_function; P:biological_process; C:cellular_component; F:hydrolase activity	0	0	0	0	1	1
Ds79804	15.1432	9.02916	23.0153	18.0238	648	5	333222	335999					F:molecular_function; P:biological_process; C:cellular_component; F:hydrolase activity	0	0	0	0	1	1
Ds62417	10.79	0	0	14.3482	222	5	336517	336790					-	0	0	0	0	1	1
Ds23975	2.66109	27.9947	5.48912	3.38682	627	5	339240	339866					P:regulation of transcription, DNA-dependent; P:transcription from RNA polymerase II promoter; F:sequence-specific DNA binding RNA polymerase II transcription factor activity; F:zinc ion binding; P:regulation of transcription from RNA polymerase II promoter; C:nucleus; F:molecular_function; P:biological_process; C:cellular_component	0	0	0	0	1	1
Ds71613	2.63998	11.0186	24.0741	254.087	1239	5	339559	341409	GH18	CAZY		Chitinase	P:chitin catabolic process; F:hydrolase activity, hydrolyzing O-glycosyl compounds; F:hydrolase activity; P:metabolic process; P:carbohydrate metabolic process; F:hydrolase activity, acting on glycosyl bonds; F:catalytic activity; F:chitinase activity; F:transferase activity, transferring glycosyl groups	0	0	0	0	1	1
Ds44187	1.5806	18.0583	0	8.19264	324	5	342535	343119					-	0	0	0	0	1	1
Ds71614	4.29763	25.3146	7.92064	40.465	3621	5	344054	348745				Histone deacetylase complex, catalytic component HDA1	F:hydrolase activity	0	0	0	0	1	1
Ds23977	0.718255	5.65304	6.65058	3.07758	345	5	344337	344681					-	0	0	0	0	1	1
Ds23979	1.48622	2.24948	2.64643	6.73554	867	5	348794	349660					P:metabolic process; F:catalytic activity; F:hydrolase activity	0	0	0	0	1	1
Ds44189	65.778	26.0989	27.913	28.4171	822	5	349715	353254					-	0	0	0	0	1	1
Ds71615	19.7237	37.824	9.73404	18.0179	825	5	349715	353254					-	0	0	0	0	1	1
Ds23982	0.598546	0	0	0	276	5	353240	353566					-	0	0	0	0	1	1
Ds171738	12.6141	5.36165	38.6351	33.203	1455	5	353553	355096				Dimethylglycine dehydrogenase precursor	P:oxidation-reduction process; F:oxidoreductase activity	0	0	0	0	1	1
Ds79811	7.91975	13.8052	30.2679	29.038	1554	5	355325	357063				Permease of the major facilitator superfamily	C:integral to membrane; P:transmembrane transport; F:molecular_function	0	0	0	0	1	1
Ds71616	45.4767	4.94372	31.9886	44.4085	789	5	357083	358968				Arylalkylamine N-acetyltransferase	F:N-acetyltransferase activity; F:transferase activity	0	0	0	0	1	1
Ds130936	38.3207	74.6016	51.1968	70.1075	1098	5	359998	361435				DNA damage inducible protein	P:proteolysis; F:aspartic-type endopeptidase activity; C:cytoplasm; P:protein transport; P:transport	0	0	0	0	1	1
Ds102777	74.3201	30.7942	60.3803	60.8498	1710	5	362277	363986				Predicted E3 ubiquitin ligase	F:zinc ion binding	0	0	0	0	1	1
Ds23988	11.1881	61.9142	25.7974	51.9648	756	5	364318	365193					F:metal ion binding; F:hydrolase activity; P:protein dephosphorylation; F:catalytic activity; F:zinc ion binding; F:protein serine/threonine phosphatase activity; F:phosphoprotein phosphatase activity; P:metabolic process; P:biological_process; C:cellular_component	0	0	0	0	1	0.722603
Ds71619	4.67686	0	10.4769	24.2412	219	5	364978	365767					-	0	0	0	0	1	0
Ds103364	46.7684	20.8748	32.4521	33.2817	1308	5	366696	368003				Membrane coat complex Retromer, subunit VPS5/SNX1, Sorting nexins, and related PX domain-containing proteins	F:phosphatidylinositol binding; P:cell communication; P:protein transport; C:endosome membrane; C:membrane; C:endosome; P:transport; C:cytoplasm; P:autophagy; C:cellular_component; F:lipid binding; P:cellular response to farnesol	0	0	0	0	1	1
Ds171756	33.5163	8.75134	18.385	30.6279	1560	5	369026	371572				Cytochrome P450 CYP4/CYP19/CYP26 subfamilies	F:metal ion binding; P:oxidation-reduction process; F:oxidoreductase activity, acting on paired donors, with incorporation or reduction of molecular oxygen; F:heme binding; F:oxidoreductase activity; F:electron carrier activity; F:iron ion binding; F:monooxygenase activity	0	0	0	0	1	1
Ds34435	3.90693	0	0	0.98861	537	5	374573	375109					-	0	0	0	0	1	1
Ds71621	109.356	83.7249	47.5114	41.2909	1980	5	376637	378802				GTP-binding protein CRFG/NOG1 (ODN superfamily)	F:GTP binding; P:ribosomal large subunit biogenesis; P:rRNA processing; C:preribosome, large subunit precursor; P:ribosome biogenesis; P:ribosomal subunit export from nucleus; C:nucleolus; C:nucleus; F:nucleotide binding	0	0	0	0	1	1
Ds34437	1.88143	0	0	2.94935	360	5	381004	381363					P:proteolysis; F:serine-type endopeptidase activity	0	0	0	0	1	1
Ds53141	110.147	74.5447	74.4422	58.0432	1125	5	381831	383045					-	0	0	0	0	1	1
Ds34439	1.50181	0	0	1.46249	363	5	383156	383518					-	0	0	0	0	1	1
Ds53143	30.4857	23.5233	15.0951	117.586	912	5	384053	385939				Ubiquitin and ubiquitin-like proteins	-	0	0	0	0	1	1
Ds71623	26.7464	4.22143	4.96635	70.095	462	5	384053	384961					-	0	0	0	0	1	1
Ds88200	5.73198	3.47028	2.72177	6.29755	1686	5	386059	388165				Predicted transporter (major facilitator superfamily)	F:molecular_function; C:integral to membrane; P:transmembrane transport	0	0	0	0	1	1
Ds71624	91.6059	11.0186	64.815	34.4924	354	5	388307	388916					F:molecular_function; P:biological_process; C:cellular_component	0	0	0	0	1	1
Ds53146	5.06444	6.96038	2.45659	10.1364	5604	5	389134	395297				C-type lectin	F:molecular_function; P:biological_process; C:cellular_component	0	0	0	0	1	1
Ds53147	86.8806	199.319	82.6161	104.162	2319	5	395747	398319				3-isopropylmalate dehydratase (aconitase superfamily)	P:branched-chain amino acid biosynthetic process; C:3-isopropylmalate dehydratase complex; P:metabolic process; F:3-isopropylmalate dehydratase activity; F:4 iron, 4 sulfur cluster binding; P:cellular amino acid biosynthetic process; P:leucine biosynthetic process; F:lyase activity; P:lysine biosynthetic process; P:cellular response to iron ion starvation; C:cellular_component	0	0	0	0	1	1
Ds71627	73.3183	71.4943	98.7807	141.207	1173	5	398716	400337			0.988	Transferrin receptor and related proteins containing the protease-associated (PA) domain	P:proteolysis; F:metallopeptidase activity; F:hydrolase activity; F:aminopeptidase activity; F:peptidase activity; F:metal ion binding; C:extracellular region	0	0	0	0	1	1
Ds71628	309.135	199.224	61.6788	677.019	930	5	401273	402636			1	von Willebrand factor and related coagulation proteins	-	0	0	0	0	1	1
Ds129213	175.446	122.954	24.9397	114.255	1380	5	403552	404981				Ca2+/H+ antiporter VCX1 and related proteins	P:calcium ion transport; C:integral to membrane; C:membrane; P:transmembrane transport; F:calcium:hydrogen antiporter activity	0	0	0	0	1	1
Ds71630	71.6892	70.6101	65.8831	59.6498	801	5	405316	406617			0.998		P:(1->6)-beta-D-glucan biosynthetic process; P:cell wall biogenesis	0	0	0	0	1	1
Ds71631	13.5583	0	6.42704	7.43534	357	5	406883	407632					-	0	0	0	0	1	1
Ds151445	18.105	186.16	13.1865	20.4288	2001	5	407751	411781			0.999		P:proteolysis; F:serine-type endopeptidase activity; F:serine-type peptidase activity; F:hydrolase activity; F:peptidase activity; C:cellular_component; C:extracellular region; F:metal ion binding; P:pathogenesis; C:extracellular space	0	0	0	0	1	1
Ds71633	33.0397	16.8129	9.88988	16.7808	348	5	413821	414285					-	0	0	0	0	1	1
Ds79829	0.922161	1.55526	1.82971	5.50358	1254	5	414843	416122					-	0	0	0	0	1	1
Ds71634	12.401	5.22868	5.12612	13.2839	1119	5	416918	418775					F:molecular_function; P:biological_process	0	0	0	0	1	1
Ds103901	76.601	29.0223	99.0165	72.6805	336	5	418217	418672				Predicted small membrane protein	F:molecular_function; P:biological_process	0	0	0	0	1	1
Ds71635	68.5309	101.511	46.1601	43.5054	2709	5	419022	422539				DNA topoisomerase I	C:chromosome; P:DNA topological change; F:DNA topoisomerase type II (ATP-hydrolyzing) activity; F:DNA topoisomerase type I activity; F:DNA binding; F:isomerase activity; F:2-alkenal reductase [NAD(P)] activity; P:oxidation-reduction process; F:oxidoreductase activity	0	0	0	0	1	1
Ds71636	727.039	429.8	612.362	475.62	903	5	422773	423979				F0F1-type ATP synthase, gamma subunit	P:ATP synthesis coupled proton transport; C:proton-transporting ATP synthase complex, catalytic core F(1); P:ion transport; C:mitochondrion; P:transport; F:proton-transporting ATP synthase activity, rotational mechanism; F:proton-transporting ATPase activity, rotational mechanism; P:ATP biosynthetic process; C:mitochondrial proton-transporting ATP synthase, central stalk; P:proton transport	0	0	0	0	1	1
Ds53158	53.7597	5.09882	7.49821	8.32758	1530	5	424300	426258					-	0	0	0	0	1	1
Ds71637	36.769	59.1815	18.9886	13.6687	2175	5	426969	429980				Cytoskeleton-associated protein and related proteins	F:nucleic acid binding; F:zinc ion binding	0	0	0	0	1	1
Ds171801	58.3667	36.1741	49.245	41.3566	1887	5	432586	434508	LysM4	effector			P:cell wall macromolecule catabolic process	0	0	0	0	1	1
Ds53161	19.9698	66.5765	55.288	52.502	1992	5	434945	437267				Succinate dehydrogenase, flavoprotein subunit	P:oxidation-reduction process; F:oxidoreductase activity; P:tricarboxylic acid cycle; P:electron transport chain; F:oxidoreductase activity, acting on the CH-CH group of donors; F:flavin adenine dinucleotide binding; C:mitochondrion; P:cellular respiration; F:succinate dehydrogenase (ubiquinone) activity; C:cellular_component	0	0	0	0	1	1
Ds34458	8.46097	0	0	2.24713	945	5	437361	438305					-	0	0	0	0	1	1
Ds71638	132.658	124.63	139.688	110.486	1158	5	439476	440856			0.968		-	0	0	0	0	1	1
Ds71639	38.1027	20.0268	20.8422	29.7731	1266	5	441035	442682					-	0	0	0	0	1	1
Ds117938	5.23542	4.17623	5.73203	7.57863	1401	5	443280	444680					F:molecular_function; P:biological_process; C:cellular_component	0	0	0	0	1	1
Ds44216	24.8692	66.6769	34.6456	124.024	1755	5	445385	449959	AA4	oxidase		Proteins containing the FAD binding domain	P:oxidation-reduction process; F:oxidoreductase activity; F:UDP-N-acetylmuramate dehydrogenase activity; F:catalytic activity; F:oxidoreductase activity, acting on CH-OH group of donors; F:flavin adenine dinucleotide binding; F:vanillyl-alcohol oxidase activity	0	0	0	0	1	1
Ds71641	11.9225	7.02268	6.4915	15.8391	1944	5	445385	449959				FOG: Zn-finger	P:oxidation-reduction process; F:oxidoreductase activity; F:UDP-N-acetylmuramate dehydrogenase activity; F:catalytic activity; F:oxidoreductase activity, acting on CH-OH group of donors; F:flavin adenine dinucleotide binding; F:vanillyl-alcohol oxidase activity	0	0	0	0	1	1
Ds129838	5.30077	2.02523	8.33913	8.82049	963	5	450442	451500				3-hydroxyacyl-CoA dehydrogenase	P:oxidation-reduction process; F:oxidoreductase activity; F:NAD+ binding; F:oxidoreductase activity, acting on the CH-OH group of donors, NAD or NADP as acceptor; F:coenzyme binding; F:3-hydroxyacyl-CoA dehydrogenase activity; P:fatty acid metabolic process; C:cellular_component	0	0	0	0	1	1
Ds53167	4.15638	1.38614	3.26148	4.15047	1407	5	451446	453835					C:nucleus	0	0	0	0	1	1
Ds71643	29.282	2.79013	3.28248	28.8606	699	5	454794	455778					-	0	0	0	0	1	1
Ds71644	122.207	35.46	91.7781	54.0536	825	5	456196	457336				Preprotein translocase subunit Sec66	F:molecular_function; P:biological_process; C:cellular_component	0	0	0	0	1	1
Ds71645	78.4947	93.6492	65.3361	62.8405	1791	5	457585	459831				Nuclear pore complex, rNpl4 component (sc Npl4)	P:cytoplasm-associated proteasomal ubiquitin-dependent protein catabolic process; F:polyubiquitin binding; C:Doa10p ubiquitin ligase complex; C:nuclear outer membrane-endoplasmic reticulum membrane network; P:mitochondria-associated protein catabolic process; C:Cdc48p-Npl4p-Ufd1p AAA ATPase complex; P:ER-associated protein catabolic process; P:protein transport; C:membrane; C:nucleus; P:transport…	0	0	0	0	1	1
Ds24025	3.73664	3.31683	1.95106	0.902863	588	5	460413	461000					-	0	0	0	0	1	1
Ds151483	59.2311	33	60.176	42.2191	591	5	460731	461767				Uncharacterized membrane protein NPD008/CGI-148	C:integral to membrane; F:molecular_function; C:membrane; P:biological_process; C:Golgi apparatus; C:Golgi membrane	0	0	0	0	1	1
Ds71646	13.4148	1.90925	16.8462	31.7023	2043	5	462055	464859					F:transferase activity; F:transferase activity, transferring glycosyl groups	0	0	0	0	1	1
Ds44222	28.212	0	36.6693	46.0584	219	5	465498	466193					-	0	0	0	0	1	1
Ds71647	21.5676	4.925	60.8377	49.6027	396	5	465498	466193					-	0	0	0	0	1	1
Ds71649	201.713	76.4034	158.483	583.789	1455	5	466283	468214					-	0	0	0	0	1	1
Ds71651	18.6601	7.61835	28.3819	63.941	1536	5	468512	471134				Permease of the major facilitator superfamily	C:integral to membrane; P:transmembrane transport	0	0	0	0	1	1
Ds151493	216.828	16.6084	37.6826	63.2927	1644	5	473108	475283		oxid stress	0.992	Catalase	P:oxidation-reduction process; F:heme binding; F:catalase activity; P:response to oxidative stress; F:metal ion binding; F:oxidoreductase activity; P:hydrogen peroxide catabolic process; F:peroxidase activity	0	0	0	0	1	1
Ds24031	7.0339	0	3.8922	6.75424	1179	5	475573	476855			0.99		F:hydrolase activity	0	0	0	0	1	1
Ds151498	74.8481	60.0635	155.873	78.8631	552	5	477027	477825					-	0	0	0	0	1	1
Ds151499	24.7192	27.0213	12.1548	13.4127	1227	5	478413	483752				Queuine-tRNA ribosyltransferase	-	0	0	0	0	1	1
Ds62468	28.5261	49.4806	20.1503	25.6946	2562	5	481073	483694				Late Golgi protein sorting complex, subunit Vps53	-	0	0	0	0	1	1
Ds79851	6.26806	0	5.36445	9.22042	1497	5	484197	486772					F:molecular_function; P:biological_process; C:cellular_component; F:transferase activity, transferring phosphorus-containing groups	0	0	0	0	1	1
Ds130399	69.1964	45.9976	38.782	40.9014	1272	5	487075	488403					F:molecular_function; P:biological_process; C:cellular_component	0	0	0	0	1	1
Ds71656	7.58528	8.61059	7.59752	18.7508	453	5	490718	492645					-	0	0	0	0	1	1
Ds93685	5.16459	0	2.37521	9.89224	483	5	491838	492425					F:zinc ion binding; P:biological_process; C:cellular_component	0	0	0	0	1	1
Ds71657	42.8893	121.15	40.7224	78.0278	1803	5	493832	496301				MADS box transcription factor	P:regulation of transcription, DNA-dependent; P:transcription, DNA-dependent; F:protein dimerization activity; C:nucleus; F:DNA binding; C:cellular_component	0	0	0	0	1	1
Ds88237	54.2246	36.9052	33.3981	35.5468	687	5	496409	497310				Predicted cation transporter	-	0	0	0	0	1	1
Ds71659	30.6576	48.6911	18.9208	14.2983	6609	5	497561	504217				RNA helicase BRR2, DEAD-box superfamily	P:spliceosome conformational change to release U4 (or U4atac) and U1 (or U11); F:helicase activity; C:U4/U6 x U5 tri-snRNP complex; F:ATP-dependent RNA helicase activity; F:hydrolase activity; F:nucleic acid binding; F:ATP binding; F:ATP-dependent helicase activity; C:U5 snRNP; F:nucleotide binding; F:nucleoside-triphosphatase activity; C:cellular_component; P:biological_process; F:serine-type pe…	0	0	0	0	1	1
Ds88239	18.6253	32.7781	19.2811	23.0496	714	5	504416	506106					F:molecular_function; P:biological_process; C:cellular_component	0	0	0	0	1	1
Ds71661	27.3637	10.0015	23.5328	25.8635	390	5	505115	506106					-	0	0	0	0	1	1
Ds71663	22.2697	60.1564	31.7669	60.8478	2853	5	506419	510061				Ubinuclein, nuclear protein interacting with cellular and viral transcription factors	P:transcription from RNA polymerase II promoter; F:DNA binding; C:nucleus; F:zinc ion binding; P:regulation of transcription from RNA polymerase II promoter; F:sequence-specific DNA binding RNA polymerase II transcription factor activity; P:regulation of transcription, DNA-dependent; F:metal ion binding; P:transcription, DNA-dependent; P:long-chain fatty acid catabolic process; F:transcription re…	0	0	0	0	1	1
Ds171858	9.08349	11.5062	33.8415	43.8488	1695	5	511235	513178				Acyl-CoA synthetase	P:metabolic process; F:catalytic activity; F:ligase activity	0	0	0	0	1	1
Ds34483	0.803397	0	0	2.1515	987	5	513611	514951					-	0	0	0	0	1	1
Ds79858	7.38414	5.40623	71.5525	76.1558	1443	5	516291	517826				FAD-dependent oxidoreductase	P:oxidation-reduction process; F:oxidoreductase activity	0	0	0	0	1	1
Ds71664	49.6497	49.1895	36.755	55.3682	1467	5	518059	520983				Predicted transcriptional regulator	P:regulation of transcription, DNA-dependent; C:nucleus; P:transcription from RNA polymerase II promoter; P:transcription, DNA-dependent; F:sequence-specific DNA binding RNA polymerase II transcription factor activity; F:zinc ion binding; P:regulation of transcription from RNA polymerase II promoter; F:DNA binding	0	0	0	0	1	1
Ds34486	27.7439	9.33157	12.8079	10.1604	627	5	521359	521985					F:transferase activity; P:cysteine biosynthetic process; P:cellular amino acid biosynthetic process; F:cysteine synthase activity; P:cysteine biosynthetic process from serine	0	0	0	0	1	1
Ds44241	9.47861	21.3147	0	0	183	5	521912	522567					-	0	0	0	0	1	1
Ds34487	0.0895385	0	0	2.87742	369	5	522837	523421					-	0	0	0	0	1	1
Ds71669	27.3045	9.81282	98.1275	124.874	795	5	523400	527081				Predicted hydrolase related to dienelactone hydrolase	F:hydrolase activity	0	0	0	0	1	1
Ds130102	10.5191	0	39.2214	104.362	234	5	523510	523743				Permease of the major facilitator superfamily	C:integral to membrane; P:transmembrane transport	0	0	0	0	1	1
Ds24047	9.66718	50.5633	76.4817	90.4468	270	5	523753	524115				Alanine-glyoxylate aminotransferase AGT2	F:2,2-dialkylglycine decarboxylase (pyruvate) activity; P:metabolic process; F:catalytic activity; F:pyridoxal phosphate binding; F:lyase activity; F:transaminase activity	0	0	0	0	1	1
Ds24049	10.5813	25.4941	26.2437	19.084	306	5	526184	526542					-	0	0	0	0	1	1
Ds71674	58.1234	40.1035	39.7308	48.8367	924	5	527282	528513				Uncharacterized conserved protein	C:membrane	0	0	0	0	1	1
Ds24051	2.03398	0	0	0.797122	666	5	528650	529499					-	0	0	0	0	1	1
Ds171871	24.3081	5.71098	16.7969	37.3095	2049	5	530670	534272				Amidases	F:carbon-nitrogen ligase activity, with glutamine as amido-N-donor; F:hydrolase activity; P:peroxisome fission; C:integral to peroxisomal membrane	0	0	0	0	1	1
Ds34491	17.1246	0	17.6836	19.435	519	5	530789	531307					-	0	0	0	0	1	1
Ds53193	3.45588	4.48345	6.59325	12.8144	870	5	534514	535561			0.983		F:molecular_function; P:biological_process; C:cellular_component	0	0	0	0	1	1
Ds71676	42.1198	39.1904	94.9241	116.092	846	5	535800	537023				Enoyl-CoA hydratase	P:metabolic process; F:catalytic activity; F:lyase activity; C:cellular_component; F:chromatin binding; C:nucleus; F:DNA binding	0	0	0	0	1	1
Ds24055	3.29775	0	2.1605	0	531	5	539346	539876					-	0	0	0	0	1	1
Ds71677	12.9969	19.516	8.92882	17.944	4497	5	542072	546806				TATA binding protein associated factor	P:translational initiation; F:molecular_function; F:translation initiation factor activity; P:biological_process; C:cellular_component	0	0	0	0	1	1
Ds71678	16.6725	28.5263	52.9896	19.6169	1299	5	546829	551167		metallopeptidase			F:hydrolase activity, acting on carbon-nitrogen (but not peptide) bonds, in linear amidines; F:hydrolase activity; P:metabolic process; C:integral to membrane; P:transmembrane transport	0	0	0	0	1	1
Ds88253	10.5819	10.6574	13.2345	16.439	1647	5	546829	550756				Synaptic vesicle transporter SVOP and related transporters (major facilitator superfamily)	C:integral to membrane; P:transmembrane transport	0	0	0	0	1	1
Ds24059	5.61252	0	46.5754	10.2093	468	5	550805	551272					-	0	0	0	0	1	1
Ds171886	12.7155	7.68699	6.4596	18.2342	1776	5	551857	554044			0.952	Sulfatases	P:metabolic process; P:phenol-containing compound metabolic process; F:catalytic activity; F:sulfuric ester hydrolase activity; F:arylsulfatase activity	0	0	0	0	1	1
Ds71680	6.54561	12.266	14.4305	10.0167	159	5	553351	554044					P:metabolic process; P:phenol-containing compound metabolic process; F:catalytic activity; F:sulfuric ester hydrolase activity; F:arylsulfatase activity; F:hydrolase activity; C:cellular_component	0	0	0	0	1	1
Ds71682	33.8594	22.7706	42.8619	79.9579	1713	5	554234	557259				Predicted transporter (major facilitator superfamily)	C:integral to membrane; P:transmembrane transport	0	0	0	0	1	1
Ds71686	189.039	238.812	113.719	156.324	1029	5	557782	560504				Transcriptional corepressor Atrophin-1/DRPLA	-	0	0	0	0	1	1
Ds130630	72.7875	82.7399	59.0995	28.9573	330	5	559979	560465					C:endoplasmic reticulum membrane; C:endoplasmic reticulum-Golgi intermediate compartment membrane; C:cytoplasmic vesicle; C:integral to membrane; C:membrane; C:endoplasmic reticulum; C:ER to Golgi transport vesicle membrane	0	0	0	0	1	1
Ds130915	18.8453	38.554	7.82022	16.6466	2934	5	561612	564671				SNF2 family DNA-dependent ATPase	F:helicase activity; F:nucleic acid binding; F:ATP binding; F:DNA binding; P:biological_process; C:cellular_component	0	0	0	0	1	1
Ds71690	303.844	322.736	259.929	293.466	1686	5	565171	567354			1	Calnexin	F:unfolded protein binding; F:calcium ion binding; P:protein folding; C:endoplasmic reticulum	0	0	0	0	1	1
Ds171899	5.97344	22.4948	7.27767	7.34787	3468	5	567865	571345				Nucleotide excision repair complex XPC-HR23B, subunit XPC/DPB11	F:damaged DNA binding; P:nucleotide-excision repair; C:nucleus; F:DNA binding	0	0	0	0	1	1
Ds71691	19.0229	29.55	58.2815	69.5542	1122	5	571449	572753				Predicted hydrolases or acyltransferases (alpha/beta hydrolase superfamily)	F:hydrolase activity; P:metabolic process; F:catalytic activity; F:cis-stilbene-oxide hydrolase activity; P:biological_process; C:cellular_component	0	0	0	0	1	1
Ds129885	18.6688	87.9292	21.1978	30.6052	1353	5	573053	574456			0.995		F:peroxidase activity	0	0	0	0	1	1
Ds129752	25.3146	18.7079	16.5068	24.1889	417	5	576458	576874					-	0	0	0	0	1	1
Ds95538	14.6384	16.2525	22.3072	17.6961	360	5	577286	577645					-	0	0	0	0	1	1
Ds44269	2.36844	0	4.11192	5.70842	279	5	577990	579290					P:regulation of transcription, DNA-dependent; P:transcription from RNA polymerase II promoter; F:sequence-specific DNA binding RNA polymerase II transcription factor activity; F:zinc ion binding; P:regulation of transcription from RNA polymerase II promoter; C:nucleus	0	0	0	0	1	1
Ds53208	1.54376	1.8789	1.38153	1.53434	4152	5	579738	584620				Projectin/twitchin and related proteins	-	0	0	0	0	1	1
Ds79879	3.95347	11.1128	6.5369	1.51249	351	5	579738	580863					-	0	0	0	0	1	1
Ds171913	42.9631	20.3156	33.1952	43.0114	864	5	585432	587075				Transcriptional coactivator p100	F:nucleic acid binding; F:hydrolase activity, acting on ester bonds; P:regulation of actin filament polymerization; C:cytoskeleton; C:integral to membrane; P:nucleic acid phosphodiester bond hydrolysis; C:membrane; F:hydrolase activity; C:mitochondrion; F:metal ion binding; F:endonuclease activity; F:nuclease activity	0	0	0	0	1	1
Ds151572	47.6161	22.9447	13.4968	45.8017	255	5	585525	587075					C:integral to membrane; P:nucleic acid phosphodiester bond hydrolysis; C:membrane; F:hydrolase activity, acting on ester bonds; F:hydrolase activity; C:mitochondrion; F:nucleic acid binding; F:metal ion binding; F:endonuclease activity; F:nuclease activity; P:regulation of actin filament polymerization; C:cytoskeleton	0	0	0	0	1	1
Ds53210	5.8908	0	7.11458	10.7	645	5	585525	587669					C:integral to membrane; P:nucleic acid phosphodiester bond hydrolysis; C:membrane; F:hydrolase activity, acting on ester bonds; F:hydrolase activity; C:mitochondrion; F:nucleic acid binding; F:metal ion binding; F:endonuclease activity; F:nuclease activity; P:regulation of actin filament polymerization; C:cytoskeleton	0	0	0	0	1	1
Ds130443	2.84388	235.233	98.118	1555.4	912	5	588644	589716			0.982		P:oxidation-reduction process; F:oxidoreductase activity; F:transition metal ion binding	0	0	0	0	1	1
Ds130789	13.7666	12.5826	50.5766	25.6879	930	5	591145	592074					-	0	0	0	0	1	1
Ds71693	72.1501	112.587	49.8484	94.9065	1611	5	592104	593881					-	0	0	0	0	1	1
Ds71694	53.9881	132.266	46.9753	86.6124	1563	5	594552	596321					F:transferase activity, transferring acyl groups other than amino-acyl groups; P:biological_process; C:cellular_component; F:transferase activity; F:transferase activity, transferring acyl groups	0	0	0	0	1	1
Ds71695	39.7489	174.854	51.8669	59.3938	1305	5	597485	599644	GT32	CAZY			F:transferase activity; F:transferase activity, transferring glycosyl groups	0	0	0	0	1	1
Ds71697	4.45536	0	6.95288	8.04369	330	5	601148	601724					F:oxidoreductase activity, acting on single donors with incorporation of molecular oxygen, incorporation of two atoms of oxygen	0	0	0	0	1	1
Ds71698	29.0879	17.4817	5.78433	10.7069	1785	5	602915	605653			0.999	Acetylcholinesterase/Butyrylcholinesterase	F:hydrolase activity; F:sterol esterase activity	0	0	0	0	1	1
Ds24079	6.97041	0	4.84062	98.5606	237	5	607055	607345					-	0	0	0	0	1	1
Ds62509	1.92602	0	0.299224	1.52314	3834	5	607382	611253				Oxoprolinase	F:hydrolase activity; P:metabolic process; F:catalytic activity	0	0	0	0	1	1
Ds130137	1.07199	0	0.783624	1.81313	1464	5	611607	613129				Permease of the major facilitator superfamily	C:integral to membrane; P:transmembrane transport	0	0	0	0	1	1
Ds53217	123.679	63.8135	79.7662	43.426	489	5	614443	615087					-	0	0	0	0	1	1
Ds24083	4.52241	0	0	0.400365	1326	5	615377	616702				Signaling protein SWIFT and related BRCT domain proteins	-	0	0	0	0	1	1
Ds24084	1.29568	0	4.21774	5.85533	816	5	617165	618029					-	0	0	0	0	1	1
Ds62512	2.04347	12.6973	10.4565	8.29505	768	5	620109	621154				Flavonol reductase/cinnamoyl-CoA reductase	P:cellular metabolic process; F:catalytic activity; F:coenzyme binding; C:cellular_component	0	0	0	0	1	1
Ds44277	43.2955	92.263	44.2525	35.1604	1374	5	621198	625600	GH16	CAZY	1		F:hydrolase activity, hydrolyzing O-glycosyl compounds; P:carbohydrate metabolic process; C:cellular_component	0	0	0	0	1	1
Ds71699	7.20747	5.54692	4.56802	6.94557	1758	5	621198	625600				Chitinase	F:hydrolase activity, hydrolyzing O-glycosyl compounds; P:carbohydrate metabolic process; C:cellular_component	0	0	0	0	1	1
Ds71700	50.4058	78.1857	51.1014	48.4771	1347	5	626325	628276				C-3 sterol dehydrogenase/3-beta-hydroxysteroid dehydrogenase and related dehydrogenases	P:cellular metabolic process; F:catalytic activity; F:coenzyme binding	0	0	0	0	1	1
Ds53220	38.1911	45.4371	10.2798	11.8925	1116	5	629115	630859					F:DNA binding	0	0	0	0	1	1
Ds71701	123.252	65.9754	39.7553	17.9589	2424	5	632020	636730				TBX2 and related T-box transcription factors	F:phospholipid binding	0	0	0	0	1	1
Ds44281	5.56114	0	7.57245	15.7688	303	5	639706	641778					-	0	0	0	0	1	1
Ds71704	10.2986	2.4813	11.6766	15.5348	786	5	639706	642010				FOG: Zn-finger	F:metal ion binding; F:nucleic acid binding; P:positive regulation of cell adhesion involved in single-species biofilm formation; P:cellular response to cold; P:cellular response to drug; F:sequence-specific DNA binding transcription factor activity; P:filamentous growth; P:regulation of transcription from RNA polymerase II promoter; P:regulation of transcription, DNA-dependent; P:single-species …	0	0	0	0	1	1
Ds171944	31.3303	44.6853	36.4602	62.78	1353	5	642268	646087					P:oxidation-reduction process; F:choline dehydrogenase activity; P:alcohol metabolic process; F:oxidoreductase activity, acting on CH-OH group of donors; F:flavin adenine dinucleotide binding; F:lyase activity; C:cellular_component	0	0	0	0	1	1
Ds71706	65.9882	5.87439	182.566	35.179	1992	5	642268	646087			0.999	Glucose dehydrogenase/choline dehydrogenase/mandelonitrile lyase (GMC oxidoreductase family)	P:oxidation-reduction process; F:choline dehydrogenase activity; P:alcohol metabolic process; F:oxidoreductase activity, acting on CH-OH group of donors; F:flavin adenine dinucleotide binding; F:lyase activity; C:cellular_component	0	0	0	0	1	1
Ds71707	33.7985	9.50041	36.724	16.6247	1437	5	646449	648790			1		F:molecular_function; P:biological_process; C:cellular_component	0	0	0	0	1	1
Ds79897	8.93646	1.85743	2.18519	7.58405	1050	5	649266	650565				Cytochrome P450 CYP3/CYP5/CYP6/CYP9 subfamilies	F:metal ion binding; P:oxidation-reduction process; F:oxidoreductase activity, acting on paired donors, with incorporation or reduction of molecular oxygen; F:heme binding; F:oxidoreductase activity; F:electron carrier activity; F:iron ion binding; F:monooxygenase activity	0	0	0	0	1	1
Ds129299	12.2746	28.8933	6.5369	6.65495	1755	5	651476	653230				Origin recognition complex, subunit 3	P:DNA replication; C:nuclear origin of replication recognition complex; F:DNA binding	0	0	0	0	1	1
Ds71710	17.8372	32.2248	23.9005	46.1472	1392	5	652866	656735					P:DNA replication; C:nuclear origin of replication recognition complex; F:DNA binding; P:regulation of transcription, DNA-dependent; P:transcription from RNA polymerase II promoter; F:sequence-specific DNA binding RNA polymerase II transcription factor activity; F:zinc ion binding; P:regulation of transcription from RNA polymerase II promoter; C:nucleus	0	0	0	0	1	1
Ds171955	14.5838	9.36743	76.0409	20.399	1041	5	657019	659468				Zinc-binding oxidoreductase	P:oxidation-reduction process; F:oxidoreductase activity; F:zinc ion binding; F:lyase activity; C:cellular_component	0	0	0	0	1	1
Ds71711	57.5224	32.7388	41.2671	63.6551	417	5	657019	658268				Nuclear transport factor 2	P:transport; C:intracellular; P:protein import into nucleus; P:protein targeting; F:protein transporter activity; F:Ran GTPase binding; P:lipid transport; C:nuclear envelope; P:lithium ion transport; C:nucleus; P:nucleocytoplasmic transport; P:intra-Golgi vesicle-mediated transport; P:protein import into peroxisome matrix	0	0	0	0	1	1
Ds171959	82.2537	107.443	58.4013	84.4082	1434	5	660101	663310				Fe2+/Zn2+ regulated transporter	C:membrane; P:transmembrane transport; P:metal ion transport; F:metal ion transmembrane transporter activity	0	0	0	0	1	1
Ds71714	129.774	77.2929	179.397	109.276	3255	5	665043	670523				FOG: Zn-finger	F:metal ion binding; F:nucleic acid binding; P:transcription, DNA-dependent; F:zinc ion binding; C:nucleus; F:DNA binding	0	0	0	0	1	1
Ds171965	21.8032	17.5703	100.401	45.0943	1554	5	671640	674895		cys protease		Dihydroxyacetone kinase/glycerone kinase	F:RNA binding; F:glycerone kinase activity; P:glycerol metabolic process; P:response to stress	0	0	0	0	1	1
Ds129640	192.374	188.529	185.468	299.064	600	5	671832	672431					P:response to stress	0	0	0	0	1	1
Ds34540	3.11559	2.85131	18.4495	15.5229	684	5	674983	676001					-	0	0	0	0	1	1
Ds24105	0.539865	0	0	0	1071	5	676385	677505				Predicted E3 ubiquitin ligase	-	0	0	0	0	1	1
Ds34542	0.620464	0	1.79535	4.15402	639	5	677839	678649					-	0	0	0	0	1	1
Ds71721	1076.07	684.315	2052.93	838.237	456	5	679745	680717				40S ribosomal protein S13	F:structural constituent of ribosome; P:translation; C:ribosome; C:intracellular; P:mycelium development	0	0	0	0	1	1
Ds88292	13.7666	3.546	9.73404	13.5134	1650	5	681231	683369				Amino acid transporters	F:amino acid transmembrane transporter activity; C:integral to membrane; C:membrane; P:transmembrane transport; P:amino acid transmembrane transport; P:transport; P:amino acid transport	0	0	0	0	1	1
Ds34545	11.7545	12.5019	33.0931	15.3139	312	5	683255	683566					-	0	0	0	0	1	1
Ds71722	79.8806	48.9615	43.201	50.3488	717	5	684150	685110				Triosephosphate isomerase	P:metabolic process; F:catalytic activity; F:triose-phosphate isomerase activity; F:isomerase activity	0	0	0	0	1	1
Ds79908	4.39256	1.2526	30.2095	15.0025	1557	5	687038	689064				Predicted transporter (major facilitator superfamily)	F:transmembrane transporter activity; F:substrate-specific transmembrane transporter activity; C:integral to membrane; C:membrane; P:transmembrane transport; P:transport; F:transporter activity	0	0	0	0	1	1
Ds34548	1.83554	0	71.4782	17.641	963	5	689728	690815					F:molecular_function; P:biological_process	0	0	0	0	1	1
Ds71723	41.1239	6.91595	6.10226	19.7669	564	5	691331	692434					-	0	0	0	0	1	1
Ds24113	6.74086	5.60431	6.59325	9.15316	348	5	693517	693864					-	0	0	0	0	1	1
Ds71724	28.1148	28.6753	13.5386	27.4223	5169	5	694753	700202				Voltage-gated Ca2+ channels, alpha1 subunits	-	0	0	0	0	1	1
Ds44304	92.714	116.685	39.2214	57.9558	2574	5	700698	703537			1	Subtilisin-like proprotein convertase	P:proteolysis; F:serine-type endopeptidase activity; F:serine-type peptidase activity; F:hydrolase activity; F:peptidase activity	0	0	0	0	1	1
Ds129416	232.808	135.437	161.993	238.406	432	5	704113	704666				Calmodulin and related proteins (EF-Hand superfamily)	F:calcium ion binding	0	0	0	0	1	1
Ds53242	6.45838	6.01944	1.18027	7.64647	972	5	705117	706257					-	0	0	0	0	1	0.736196
Ds24118	0.0754332	4.45274	0	0	438	5	708319	708756					-	0	0	0	0	1	1
Ds79913	28.8087	4.47316	8.77084	17.0467	1308	5	709961	711564					P:lipid metabolic process	0	0	0	0	1	1
Ds71728	55.8781	56.0768	41.4244	47.0358	2991	5	712821	716310				Predicted signal transduction protein	-	0	0	0	0	1	1
Ds71729	91.4074	126.529	82.128	41.1722	1341	5	716822	718498				Molecular chaperone (DnaJ superfamily)	F:unfolded protein binding; F:metal ion binding; F:ATP binding; P:protein folding; P:response to heat; F:heat shock protein binding	0	0	0	0	1	1
Ds53246	2.43225	0	6.75634	6.87835	849	5	719887	720979					-	0	0	0	0	1	1
Ds62545	0.408618	0	0	0.625304	849	5	721629	722654				Zinc-binding oxidoreductase	P:oxidation-reduction process; F:oxidoreductase activity; F:zinc ion binding	0	0	0	0	1	1
Ds53247	89.9206	192.075	56.4922	53.6246	792	5	723037	727421				Mitochondrial/chloroplast ribosomal protein L4/L29	F:metal ion binding; F:zinc ion binding	0	0	0	0	1	1
Ds44308	34.731	85.1321	40.9723	95.6433	1260	5	723176	727421				Predicted E3 ubiquitin ligase	F:metal ion binding; F:zinc ion binding	0	0	0	0	1	1
Ds34560	18.3779	51.8484	28.1528	31.4839	489	5	724096	724584					-	0	0	0	0	1	1
Ds24126	18.1636	121.287	11.4152	42.2594	402	5	724578	725049					-	0	0	0	0	1	1
Ds71730	26.442	36.8812	9.39022	9.7396	3543	5	730109	734000				Structural maintenance of chromosome protein 2 (chromosome condensation complex Condensin, subunit E)	P:mitotic chromosome condensation; C:chromosome; P:DNA recombination; C:nucleus; F:ATP binding; P:sister chromatid cohesion; P:chromosome organization; P:chromosome condensation; P:DNA repair; C:condensin complex	0	0	0	0	1	1
Ds53250	57.394	71.4262	22.7878	26.6925	1611	5	734891	737567				Acetylglutamate kinase/acetylglutamate synthase	C:mitochondrion; F:transferase activity; P:cellular amino acid biosynthetic process; P:arginine biosynthetic process; F:acetyl-CoA:L-glutamate N-acetyltransferase activity; F:transferase activity, transferring acyl groups; F:kinase activity; P:phosphorylation	0	0	0	0	1	1
Ds24130	10.6999	36.9975	12.4361	7.19354	369	5	737136	737567					P:oxidation-reduction process; F:oxidoreductase activity; P:metabolic process; C:cellular_component	0	0	0	0	1	1
Ds151664	88.5628	88.0047	68.4662	71.8663	687	5	738298	743360					P:alanyl-tRNA aminoacylation; C:mitochondrion; F:nucleic acid binding; F:nucleotide binding; C:cytoplasm; F:ATP binding; F:alanine-tRNA ligase activity; F:ligase activity, forming aminoacyl-tRNA and related compounds; P:tRNA aminoacylation; F:aminoacyl-tRNA ligase activity; F:ligase activity	0	0	0	0	1	1
Ds44310	129.838	90.6486	79.5856	85.6263	2883	5	738298	743360				Alanyl-tRNA synthetase	P:alanyl-tRNA aminoacylation; C:mitochondrion; F:nucleic acid binding; F:nucleotide binding; C:cytoplasm; F:ATP binding; F:alanine-tRNA ligase activity; F:ligase activity, forming aminoacyl-tRNA and related compounds; P:tRNA aminoacylation; F:aminoacyl-tRNA ligase activity; F:ligase activity	0	0	0	0	1	1
Ds71733	358.782	137.392	449.429	311.962	582	5	743724	744890				Cyclophilin type peptidyl-prolyl cis-trans isomerase	F:peptidyl-prolyl cis-trans isomerase activity; P:protein folding; P:protein peptidyl-prolyl isomerization; F:isomerase activity	0	0	0	0	1	1
Ds71735	134.073	386.157	426.509	582.881	1899	5	745948	748344			0.924	Fumarate reductase, flavoprotein subunit	P:oxidation-reduction process; F:heme binding; F:succinate dehydrogenase activity	0	0	0	0	1	1
Ds24135	0.934159	31.9245	0	0	672	5	748680	749396					-	0	0	0	0	1	1
Ds71736	27.747	33.6621	30.9392	45.8152	927	5	749978	751551				Predicted Zn-finger protein	F:metal ion binding; F:zinc ion binding; P:biological_process; C:cellular_component	0	0	0	0	1	1
Ds151675	53.3415	88.3154	46.1776	56.0933	795	5	751952	757171				Cytoskeletal protein Adducin	-	0	0	0	0	1	1
Ds71738	66.0277	75.2854	57.7503	75.0492	3834	5	751952	757171				Projectin/twitchin and related proteins	-	0	0	0	0	1	1
Ds71739	35.2641	67.9483	33.4878	51.4887	1062	5	758413	759770					F:nucleic acid binding	0	0	0	0	1	1
Ds71740	23.8176	8.99792	35.7268	64.9062	867	5	760808	762184				Diacetyl reductase/L-xylulose reductase	P:oxidation-reduction process; F:oxidoreductase activity; P:metabolic process; C:integral to membrane; P:transmembrane transport	0	0	0	0	1	1
Ds71742	2.36481	55.8368	70.3819	292.04	489	5	763649	764358			1		-	0	0	0	0	1	1
Ds71743	7.46849	55.2716	45.6723	300.906	1482	5	764916	767016	GH5	CAZY	1	beta-1,6-N-acetylglucosaminyltransferase, contains WSC domain	F:hydrolase activity, hydrolyzing O-glycosyl compounds; P:carbohydrate metabolic process; F:catalytic activity; F:hydrolase activity; P:polysaccharide catabolic process; C:extracellular region; F:glucan exo-1,3-beta-glucosidase activity; F:metal ion binding; P:metabolic process; F:hydrolase activity, acting on glycosyl bonds; C:cellular_component	0	0	0	0	1	1
Ds44323	12.2647	29.55	11.5881	8.04369	198	5	767124	767840					-	0	0	0	0	1	1
Ds71744	22.5833	21.9135	12.8902	11.93	267	5	767124	767840					-	0	0	0	0	1	1
Ds71745	6.31767	0	2.96441	6.85896	387	5	770039	770753					-	0	0	0	0	1	1
Ds71746	4.69203	15.387	4.52555	15.7066	507	5	770824	771807					-	0	0	0	0	1	1
Ds71747	22.8673	25.3033	2.28987	299.88	1002	5	773266	774589					-	0	0	0	0	1	1
Ds71748	6.03952	0	0	8.56263	186	5	774979	775471					-	0	0	0	0	1	1
Ds71749	40.1665	44.5917	24.1594	25.8734	1662	5	775818	777624				Predicted ATPase	F:ATP binding; C:mitochondrion; P:protein import into peroxisome matrix; P:misfolded or incompletely synthesized protein catabolic process; P:cellular response to oxidative stress; C:mitochondrial inner membrane	0	0	0	0	1	1
Ds24145	1.26428	0	0	0.902863	588	5	777849	778436					-	0	0	0	0	1	1
Ds24146	1.99943	0	4.55248	3.16002	504	5	778473	778976					-	0	0	0	0	1	1
Ds111860	126.825	96.2031	121.753	125.381	669	5	779772	780499					-	0	0	0	0	1	1
Ds79935	6.43884	17.9161	10.5388	12.5406	762	5	782038	782811				Predicted E3 ubiquitin ligase, integral peroxisomal membrane protein	F:metal ion binding; F:zinc ion binding; P:protein ubiquitination; F:ubiquitin-protein ligase activity; C:nucleus	0	0	0	0	1	1
Ds71751	22.963	26.5347	7.80426	84.2672	441	5	783092	783898					-	0	0	0	0	1	1
Ds24149	7.93899	107.685	2.34606	15.1991	489	5	784400	784888					-	0	0	0	0	1	1
Ds71753	99.9508	99.672	83.1323	80.5841	1311	5	784449	786862				COPII vesicle protein	P:ER to Golgi vesicle-mediated transport	0	0	0	0	1	1
Ds53268	84.8722	84.3746	57.7681	51.2058	1410	5	786959	788521				Structural maintenance of chromosome protein 3 (sister chromatid cohesion complex Cohesin, subunit SMC3)	-	0	0	0	0	1	1
Ds71754	134.426	62.1419	132.156	144.431	408	5	788514	789499					F:molecular_function; P:biological_process; C:cellular_component	0	0	0	0	1	1
Ds71755	3.81599	0	3.35446	4.65687	342	5	789599	790192					-	0	0	0	0	1	1
Ds24153	3.47084	19.7	11.5881	2.14498	495	5	790972	791521					-	0	0	0	0	1	1
Ds71756	42.8131	55.9688	50.6501	39.8455	1812	5	792249	794655			0.964	Endoplasmic reticulum membrane-associated oxidoreductin involved in disulfide bond formation	C:endoplasmic reticulum membrane; P:oxidation-reduction process; F:oxidoreductase activity, acting on a sulfur group of donors, disulfide as acceptor; F:protein disulfide isomerase activity; P:protein folding; F:flavin adenine dinucleotide binding	0	0	0	0	1	1
Ds71757	397.17	1169.67	814.5	907.797	762	5	795197	797110				beta-1,6-N-acetylglucosaminyltransferase, contains WSC domain	-	0	0	0	0	1	1
Ds44337	49.3566	79.0904	33.4828	46.3198	3255	5	797415	802648	GH38	CAZY		Alpha-mannosidase	F:carbohydrate binding; C:fungal-type vacuole membrane; F:mannosidase activity; P:oligosaccharide catabolic process; F:zinc ion binding; F:alpha-mannosidase activity; P:mannose metabolic process; P:carbohydrate metabolic process; F:catalytic activity; F:hydrolase activity, hydrolyzing O-glycosyl compounds; P:asexual sporulation resulting in formation of a cellular spore; F:hydrolase activity; C:c…	0	0	0	0	1	1
Ds24156	155.296	39.9184	73.7981	187.827	342	5	797869	798449				Cyclin-dependent protein kinase CDC28, regulatory subunit CKS1, and related proteins	F:histone binding; P:chromatin remodeling; C:nucleus; P:positive regulation of transcription, DNA-dependent; F:protein kinase activator activity; C:cytoplasm; P:positive regulation of protein kinase activity; F:ubiquitin binding; F:cyclin-dependent protein serine/threonine kinase regulator activity; P:transcription, DNA-dependent; C:cyclin-dependent protein kinase holoenzyme complex; P:cell cycle…	0	0	0	0	1	1
Ds71758	18.4015	51.4558	17.7178	43.7278	1554	5	802899	807268					F:molecular_function; P:biological_process; C:cellular_component	0	0	0	0	1	1
Ds129278	20.1366	96.1686	31.6788	36.6488	507	5	805351	805857					F:molecular_function; P:biological_process; C:cellular_component	0	0	0	0	1	1
Ds71762	45.4271	89.8701	74.1474	60.3638	1671	5	809152	812023	CreA	regulatory		FOG: Zn-finger	F:metal ion binding; F:nucleic acid binding; F:DNA binding; F:transcription regulatory region DNA binding; C:nucleus; C:cellular_component; P:regulation of transcription, DNA-dependent; P:transcription, DNA-dependent; P:biological_process	0	0	0	0	1	1
Ds71763	17.6051	14.2358	2.7913	5.16675	411	5	813601	814356					-	0	0	0	0	1	1
Ds71764	9.1455	3.80175	0	1.03486	513	5	814990	815553					-	0	0	0	0	1	1
Ds44346	25.0711	39.5563	64.7464	72.0953	1134	5	815744	819089				Dihydroxyacetone kinase/glycerone kinase	F:glycerone kinase activity; P:glycerol metabolic process	0	0	0	0	1	1
Ds131105	25.1778	23.0124	16.9207	23.4904	1017	5	815761	816884					-	0	0	0	0	1	1
Ds129465	88.9926	38.5652	68.0558	68.9848	354	5	817335	817688					C:cytoplasm; P:rhamnose metabolic process; F:racemase and epimerase activity, acting on carbohydrates and derivatives	0	0	0	0	1	1
Ds71765	19.176	17.4817	17.9957	17.25	1785	5	819449	821571				Xanthine/uracil transporters	C:membrane; P:transmembrane transport; P:transport; F:transporter activity	0	0	0	0	1	1
Ds71766	99.8989	23.0124	43.9939	51.6789	339	5	821779	822927					-	0	0	0	0	1	1
Ds71767	144.676	84.0991	60.463	126.089	1461	5	823750	826089					-	0	0	0	0	1	1
Ds71768	70.4756	71.6326	44.5216	48.5631	1443	5	829505	832476				Cell cycle-associated protein	-	0	0	0	0	1	1
Ds71769	81.8188	100.672	108.399	72.4565	1143	5	832688	834125				Cobalamin synthesis protein	-	0	0	0	0	1	1
Ds79950	20.0896	37.2245	10.1663	13.0278	1467	5	834328	837368				Synaptic vesicle transporter SVOP and related transporters (major facilitator superfamily)	C:integral to membrane; P:transmembrane transport; C:membrane; P:transport; F:transporter activity	0	0	0	0	1	1
Ds24170	96.3241	44.325	34.7644	48.2621	396	5	834421	834872					-	0	0	0	0	1	1
Ds172080	34.2448	21.61	19.0675	17.1569	1083	5	838148	841289				SNARE protein Syntaxin 18/UFE1	-	0	0	0	0	1	1
Ds53286	15.9766	14.5762	6.85935	27.7742	669	5	838192	841289					-	0	0	0	0	1	1
Ds71770	52.4247	53.9751	257.526	145.617	1626	5	841726	844700				Hypoxia-inducible factor 1/Neuronal PAS domain protein NPAS1	F:signal transducer activity; P:signal transduction	0	0	0	0	1	1
Ds130948	12.1338	3.77965	17.7864	62.7595	516	5	841730	842307					F:molecular_function; P:biological_process; C:cellular_component	0	0	0	0	1	1
Ds53288	34.8566	25.1566	119.162	103.077	1473	5	846242	848521				Transcriptional repressor EED/ESC/FIE, required for transcriptional silencing, WD repeat superfamily	-	0	0	0	0	1	1
Ds71772	186.425	215.152	105.618	178.225	1260	5	850821	852359				Aspartate aminotransferase/Glutamic oxaloacetic transaminase AAT2/GOT1	P:biosynthetic process; P:cellular amino acid metabolic process; F:transferase activity; F:L-aspartate:2-oxoglutarate aminotransferase activity; F:catalytic activity; F:L-phenylalanine:2-oxoglutarate aminotransferase activity; F:pyridoxal phosphate binding; F:transaminase activity	0	0	0	0	1	1
Ds34608	14.2769	26.3764	12.321	9.43229	7542	5	853465	861827	GH13-GT5	CAZY		sn-1,2-diacylglycerol ethanolamine- and cholinephosphotranferases	P:biosynthetic process; P:carbohydrate metabolic process; F:cation binding; F:catalytic activity	0	0	0	0	1	0.987923
Ds71775	702.121	567.782	674.802	270.038	1848	5	862193	866150				Molecular chaperones HSP70/HSC70, HSP70 superfamily	F:ATP binding; F:nucleotide binding; P:response to stress; C:intracellular; F:molecular_function; P:biological_process	0	0	0	0	1	1
Ds71777	49.8113	22.2891	69.9261	26.2914	525	5	872344	873245					-	0	0	0	0	1	1
Ds130749	1.41386	0	5.16768	0	444	5	873949	874449				Cation transport ATPase	F:metal ion binding; F:cation-transporting ATPase activity; F:ATP binding; F:hydrolase activity; C:integral to membrane; F:nucleotide binding; P:cation transport; P:metal ion transport	0	0	0	0	1	1
Ds71778	1.49245	0	0	1.65384	321	5	876177	877031			0.973		-	0	0	0	0	1	1
Ds130604	5.13677	4.85149	5.70759	16.5076	804	5	877994	878839					-	0	0	0	0	1	1
Ds79959	77.1511	160.802	89.1836	73.7859	849	5	878001	881128			0.999		-	0	0	0	0	1	1
Ds129178	32.5008	5.53276	24.4091	26.3559	705	5	881446	882200				5-formyltetrahydrofolate cyclo-ligase	F:ATP binding; F:5-formyltetrahydrofolate cyclo-ligase activity; P:folic acid-containing compound biosynthetic process; F:ligase activity; C:cellular_component	0	0	0	0	1	1
Ds130967	296.862	32.505	133.843	77.8629	300	5	882544	882904				Small nuclear ribonucleoprotein E	C:spliceosomal complex; P:mRNA splicing, via spliceosome; F:nucleic acid binding; C:ribonucleoprotein complex	0	0	0	0	1	1
Ds71781	45.3804	51.7955	21.4836	28.0173	2937	5	883224	886539				Nuclear transport regulator	F:Ran GTPase binding; P:intracellular protein transport; P:transport; C:nucleus	0	0	0	0	1	1
Ds34615	0.494184	0	0	3.02498	702	5	887099	887800					-	0	0	0	0	1	1
Ds71782	19.4589	7.6258	11.2143	15.0495	1023	5	888080	890300				Ypt/Rab GTPase activating protein	P:regulation of Rab GTPase activity; P:positive regulation of Rab GTPase activity; P:cell division; F:Rab GTPase activator activity	0	0	0	0	1	1
Ds24190	28.5072	60.2379	47.3984	35.9885	2493	5	891869	894413				Sulfate/bicarbonate/oxalate exchanger SAT-1 and related transporters (SLC26 family)	C:integral to membrane; P:sulfate transport; C:membrane; F:secondary active sulfate transmembrane transporter activity; P:transmembrane transport; F:sulfate transmembrane transporter activity	0	0	0	0	1	1
Ds24191	6.05183	0	11.3587	7.00836	303	5	894901	895258					-	0	0	0	0	1	1
Ds53302	5.14887	12.4223	6.82003	8.11541	2355	5	895797	898151				Splicing coactivator SRm160/300, subunit SRm300	-	0	0	0	0	1	1
Ds44367	183.982	422.565	180.582	220.218	540	5	898249	900324					-	0	0	0	0	1	1
Ds71785	42.2311	157.087	20.3762	41.2251	2421	5	900631	903754				Splicing coactivator SRm160/300, subunit SRm300	F:molecular_function; P:biological_process; C:cellular_component	0	0	0	0	1	1
Ds71786	4.78881	44.7927	19.9394	228.369	1611	5	904095	909933				Predicted transporter (major facilitator superfamily)	F:transmembrane transporter activity; F:substrate-specific transmembrane transporter activity; C:integral to membrane; C:membrane; P:transmembrane transport; P:transport; F:transporter activity; P:carbohydrate transport	0	0	0	0	1	1
Ds129332	69.3413	124.223	41.4073	64.247	471	5	905344	905814					-	0	0	0	0	1	1
Ds34622	1.23089	19.1206	4.49892	9.36853	510	5	909462	910050					-	0	0	0	0	1	1
Ds71787	118.578	104.694	101.467	59.4394	1956	5	913112	915785				5,10-methylenetetrahydrofolate reductase	P:oxidation-reduction process; P:tetrahydrofolate interconversion; C:mitochondrion; F:oxidoreductase activity; P:methionine metabolic process; F:methylenetetrahydrofolate reductase (NADPH) activity	0	0	0	0	1	1
Ds71789	46.8566	28.2007	62.8617	52.5227	1314	5	915948	918049				Predicted dehydrogenase	P:oxidation-reduction process; F:oxidoreductase activity; P:pentose-phosphate shunt; F:oxidoreductase activity, acting on the CH-OH group of donors, NAD or NADP as acceptor; F:phosphogluconate dehydrogenase (decarboxylating) activity; F:coenzyme binding; F:3-hydroxyisobutyrate dehydrogenase activity; P:valine metabolic process	0	0	0	0	1	1
Ds151780	19.7663	0	2.8538	0	402	5	915949	918049					P:oxidation-reduction process; F:oxidoreductase activity; P:pentose-phosphate shunt; F:oxidoreductase activity, acting on the CH-OH group of donors, NAD or NADP as acceptor; F:phosphogluconate dehydrogenase (decarboxylating) activity; F:coenzyme binding; F:3-hydroxyisobutyrate dehydrogenase activity; P:valine metabolic process	0	0	0	0	1	1
Ds151785	10.9553	27.3726	8.05071	12.4183	855	5	918947	920270					P:response to stress; C:integral to membrane	0	0	0	0	1	1
Ds71790	36.5785	28.3076	25.8384	28.9621	1998	5	920223	923202				Chromatin remodeling complex RSC, subunit RSC1/Polybromo and related proteins	-	0	0	0	0	1	1
Ds88360	8.59486	30.2372	8.55118	30.0739	3354	5	925970	930939				Serine/threonine protein kinase	P:regulation of transcription, DNA-dependent; P:transcription from RNA polymerase II promoter; F:sequence-specific DNA binding RNA polymerase II transcription factor activity; F:zinc ion binding; P:regulation of transcription from RNA polymerase II promoter; C:nucleus	0	0	0	0	1	1
Ds79973	5.68745	8.26398	3.24075	3.93663	2832	5	931966	934849				DNA mismatch repair protein - MLH2/PMS1/Pms2 family	F:ATP binding; F:mismatched DNA binding; P:mismatch repair; C:MutLalpha complex	0	0	0	0	1	1
Ds71792	170.705	80.8736	62.21	48.2621	627	5	935145	936722					-	0	0	0	0	1	1
Ds62617	67.3139	2607.54	136.995	16.3349	1365	5	937376	938740	GH64	CAZY	0.999		F:hydrolase activity	0	0	0	0	1	1
Ds71793	3.71098	35.3315	16.6265	17.3114	276	5	939780	940904					C:membrane; F:hydrolase activity; C:anchored to membrane; F:serine-type carboxypeptidase activity; F:peptidase activity; P:proteolysis; P:pathogenesis; C:plasma membrane; F:carboxypeptidase activity	0	0	0	0	1	1
Ds24205	4.02635	0	8.22384	3.80562	279	5	940736	941184					P:proteolysis; F:carboxypeptidase activity; F:hydrolase activity; F:serine-type carboxypeptidase activity; C:membrane; C:anchored to membrane; F:peptidase activity; P:pathogenesis; C:plasma membrane	0	0	0	0	1	1
Ds71795	3.42485	7.92804	0	9.71128	492	5	940963	942398					P:proteolysis; F:carboxypeptidase activity; F:serine-type carboxypeptidase activity; C:membrane; F:hydrolase activity; C:anchored to membrane; F:peptidase activity; P:pathogenesis; C:plasma membrane	0	0	0	0	1	1
Ds71796	50.5597	59.7466	51.0436	70.8619	1371	5	942601	944259				Peroxisomal biogenesis protein peroxin	C:peroxisome; P:protein import into peroxisome matrix, docking; C:integral to membrane; P:protein targeting to peroxisome; P:fatty acid metabolic process; C:peroxisomal membrane	0	0	0	0	1	1
Ds24207	3.62727	3.1031	3.65068	3.37873	1257	5	944854	946345				Chromodomain-helicase DNA-binding protein	-	0	0	0	0	1	1
Ds44380	41.4308	77.3928	18.2099	16.8534	252	5	947773	949363					-	0	0	0	0	1	1
Ds151802	24.2534	0	2.81183	13.0118	408	5	947774	949363					-	0	0	0	0	1	1
Ds130735	25.6693	20.0031	0	13.6124	195	5	947839	948033				Histone H3 (Lys4) methyltransferase complex, subunit CPS25/DPY-30	-	0	0	0	0	1	1
Ds71809	26.8377	26.6252	19.5772	13.2872	879	5	949955	951098				beta-1,6-N-acetylglucosaminyltransferase, contains WSC domain	-	0	0	0	0	1	1
Ds71810	36.2278	95.9078	46.0476	36.5494	3762	5	953513	958606				Myosin class I heavy chain	P:receptor-mediated endocytosis; C:actin cortical patch; F:nucleotide binding; F:ATP binding; C:myosin complex; F:motor activity; P:response to salt stress; P:actin cortical patch localization; C:mating projection tip; F:protein kinase activity; P:protein phosphorylation; F:transferase activity, transferring phosphorus-containing groups; F:protein serine/threonine kinase activity; P:asexual sporu…	0	0	0	0	1	1
Ds71811	406.74	143.66	473.743	130.746	1344	5	959172	961001				beta-1,6-N-acetylglucosaminyltransferase, contains WSC domain	-	0	0	0	0	1	1
Ds172151	9.4425	2.13147	10.0304	3.4812	915	5	961172	962270				Uncharacterized conserved protein	P:U6 snRNA 3'-end processing; P:nucleic acid phosphodiester bond hydrolysis; F:nuclease activity; F:hydrolase activity; P:RNA splicing; P:mRNA processing; C:nucleus; F:molecular_function; C:cellular_component; P:biological_process	0	0	0	0	1	1
Ds34640	1.079	0	0	0	444	5	962442	962885					-	0	0	0	0	1	1
Ds53319	81.498	36.7981	37.5193	21.3689	795	5	963936	964928				Class II aldolase/adducin N-terminal domain protein	P:methionine biosynthetic process; F:methylthioribulose 1-phosphate dehydratase activity; C:cytoplasm; F:zinc ion binding; F:lyase activity; P:L-methionine biosynthetic process from S-adenosylmethionine; P:L-methionine salvage from methylthioadenosine; F:metal ion binding; P:cellular amino acid biosynthetic process	0	0	0	0	1	1
Ds71812	16.6667	4.334	84.1299	12.9771	900	5	965189	966491				Reductases with broad range of substrate specificities	P:oxidation-reduction process; F:oxidoreductase activity; P:metabolic process; F:3-oxoacyl-[acyl-carrier-protein] reductase (NADPH) activity; C:cellular_component	0	0	0	0	1	1
Ds34642	65.6967	27.7294	44.705	46.6864	1899	5	967062	968960				Nucleolar GTPase/ATPase p130	-	0	0	0	0	1	1
Ds71813	168.71	192.538	160.558	216.731	1722	5	969403	972194				Methylmalonate semialdehyde dehydrogenase	P:oxidation-reduction process; F:oxidoreductase activity; F:methylmalonate-semialdehyde dehydrogenase (acylating) activity; F:oxidoreductase activity, acting on the aldehyde or oxo group of donors, NAD or NADP as acceptor; P:metabolic process	0	0	0	0	1	1
Ds115886	61.4342	94.4279	17.0909	33.6127	537	5	971710	972500				dUTPase	F:dUTP diphosphatase activity; P:dUTP metabolic process; F:hydrolase activity; P:pyrimidine deoxyribonucleoside triphosphate catabolic process; F:dITP diphosphatase activity; C:nucleus; C:cytoplasm; P:dITP catabolic process; P:dUTP catabolic process; C:cellular_component; P:nucleobase-containing compound metabolic process	0	0	0	0	1	1
Ds71814	33.3581	4.42245	24.7135	21.0668	882	5	972914	974281					F:hydrolase activity	0	0	0	0	1	1
Ds71818	12.0993	29.0491	19.4445	26.9941	1947	5	975617	978993					P:regulation of transcription, DNA-dependent; P:transcription from RNA polymerase II promoter; F:sequence-specific DNA binding RNA polymerase II transcription factor activity; F:zinc ion binding; P:regulation of transcription from RNA polymerase II promoter; C:nucleus	0	0	0	0	1	1
Ds71819	25.3113	101.959	74.8414	59.5405	2238	5	979529	982034				Transketolase	F:transketolase activity; P:metabolic process; F:catalytic activity	0	0	0	0	1	1
Ds71820	45.117	41.8708	76.4817	39.5913	885	5	982306	983732				Reductases with broad range of substrate specificities	P:oxidation-reduction process; F:oxidoreductase activity	0	0	0	0	1	1
Ds71822	6.58736	4.55677	27.6978	34.7307	1284	5	983987	985558				F-box protein containing LRR	-	0	0	0	0	1	1
Ds71824	28.7149	50.5974	21.6458	39.2319	1272	5	987338	989806					-	0	0	0	0	1	1
Ds129757	344.915	859.84	439.351	210.287	2055	5	990448	992630				Molecular chaperones mortalin/PBP74/GRP75, HSP70 superfamily	F:unfolded protein binding; C:mitochondrion; F:ATP binding; P:protein targeting to mitochondrion; P:protein folding; F:nucleotide binding; P:protein refolding; P:response to stress	0	0	0	0	1	1
Ds71826	7.23854	15.7282	9.25182	18.5524	372	5	993231	993946					-	0	0	0	0	1	1
Ds71827	39.5956	22.2347	26.7811	96.8387	1842	5	995391	998844	GH15-CBM20	CAZY	0.996	Predicted starch-binding protein	F:carbohydrate binding; F:hydrolase activity; P:polysaccharide catabolic process; P:polysaccharide metabolic process; P:carbohydrate metabolic process; F:catalytic activity; F:glucan 1,4-alpha-glucosidase activity; F:hydrolase activity, hydrolyzing O-glycosyl compounds; P:metabolic process; F:hydrolase activity, acting on glycosyl bonds; F:starch binding	0	0	0	0	1	1
Ds44413	17.5276	29.7431	32.4922	75.1796	459	5	997888	998844					F:methyltransferase activity; F:transferase activity; P:methylation	0	0	0	0	1	1
Ds44414	34.6662	3.76506	19.1943	24.2553	1554	5	999113	1004366					C:integral to membrane; P:transmembrane transport; F:molecular_function; C:cellular_component	0	0	0	0	1	1
Ds71831	25.9765	70.1088	28.1183	55.8064	1836	5	999113	1004366				Synaptic vesicle transporter SVOP and related transporters (major facilitator superfamily)	C:integral to membrane; P:transmembrane transport; F:molecular_function; C:cellular_component	0	0	0	0	1	1
Ds88389	8.73805	16.5444	12.0218	10.5965	2004	5	1005384	1007464				Acyl-CoA synthetase	P:lipid metabolic process; P:metabolic process; F:catalytic activity; F:acetoacetate-CoA ligase activity	0	0	0	0	1	1
Ds71832	117.043	48.6517	68.8501	33.2042	2766	5	1007146	1010355				O-acetyltransferase	-	0	0	0	0	1	1
Ds44416	33.1023	11.0812	47.8011	23.1256	528	5	1010603	1011877					-	0	0	0	0	1	1
Ds24230	117.045	58.7856	67.1249	81.8916	564	5	1011125	1011749			0.996		-	0	0	0	0	1	1
Ds71833	31.9503	26.4268	64.2529	44.6	1107	5	1012032	1013861					F:molecular_function; P:biological_process; C:cellular_component	0	0	0	0	1	1
Ds88392	179.799	131.213	119.283	48.7049	327	5	1014483	1015200					F:structural constituent of ribosome; P:translation; C:ribosome; C:intracellular	0	0	0	0	1	1
Ds71834	45.8258	100.804	28.643	30.4624	2283	5	1015554	1018275				U1 snRNP complex, subunit SNU71 and related PWI-motif proteins	F:nucleic acid binding; F:nucleotide binding; P:mRNA processing; C:cellular_component	0	0	0	0	1	1
Ds24233	8.33303	48.9013	6.76829	10.1792	678	5	1018271	1018948					-	0	0	0	0	0.634218	1
Ds71835	5.30711	0	2.77108	21.7996	414	5	1019235	1019765					-	0	0	0	0	0	1
Ds151864	76.2622	95.9163	33.8526	51.0576	915	5	1019923	1021808			0.994		-	0	0	0	0	0	1
Ds71837	19.2434	19.9489	25.5399	33.5396	1662	5	1021948	1024355				Amino acid transporters	F:amino acid transmembrane transporter activity; C:integral to membrane; C:membrane; P:amino acid transmembrane transport	0	0	0	0	0	1
Ds71838	13.8964	9.19952	10.8229	25.8764	636	5	1024526	1027789		metallopeptidase	0.984		P:proteolysis; F:metallopeptidase activity; F:zinc ion binding; F:metalloendopeptidase activity; F:peptidase activity	0	0	0	0	0	1
Ds129369	2.9025	1.60123	3.76757	4.35865	1218	5	1027996	1029260					-	0	0	0	0	0	1
Ds44423	116.863	40.1296	51.932	28.4012	243	5	1030035	1030875				Uncharacterized conserved protein	-	0	0	0	0	0	1
Ds71839	63.9161	54.175	54.6298	58.987	252	5	1030035	1030875					-	0	0	0	0	0	1
Ds172214	75.926	11.0186	38.889	40.4911	354	5	1031045	1032965				Molecular chaperone Prefoldin, subunit 2	F:unfolded protein binding; P:protein folding; C:prefoldin complex	0	0	0	0	0	1
Ds44424	56.8591	60.4744	41.5017	38.4102	387	5	1031394	1032965					F:unfolded protein binding; P:protein folding; C:prefoldin complex	0	0	0	0	0	1
Ds71840	126.71	84.6484	77.6767	119.817	576	5	1033325	1035993	HapC	regulatory		CCAAT-binding factor, subunit A (HAP3)	P:regulation of transcription, DNA-dependent; F:sequence-specific DNA binding; F:protein heterodimerization activity; C:nucleus; C:intracellular; F:DNA binding	0	0	0	0	0	1
Ds80002	20.5286	7.63326	12.722	13.1595	1533	5	1036424	1038003				Nonsense-mediated mRNA decay 2 protein	-	0	0	0	0	0	1
Ds71841	251.102	65.01	141.491	129.182	300	5	1037994	1038761					-	0	0	0	0	0	1
Ds71842	17.0095	19.068	11.5669	28.8717	3273	5	1039734	1044559				Non-ribosomal peptide synthetase/alpha-aminoadipate reductase and related enzymes	F:unfolded protein binding; P:metabolic process; P:protein folding; C:prefoldin complex; F:catalytic activity	0	0	0	0	0	1
Ds62659	565.581	793.293	129.716	189.434	681	5	1039936	1040616			1	beta-1,6-N-acetylglucosaminyltransferase, contains WSC domain	-	0	0	0	0	0	1
Ds80005	7.10562	1.11701	3.2853	5.47302	1746	5	1044572	1047564				Kynurenine 3-monooxygenase and related flavoprotein monooxygenases	P:oxidation-reduction process; F:oxidoreductase activity; P:metabolic process	0	0	0	0	0	1
Ds71844	99.6655	123.909	111.827	66.0716	1149	5	1049154	1051361				Ca2+-binding protein, EF-Hand protein superfamily	F:calcium ion binding	0	0	0	0	0	1
Ds71846	39.1895	18.981	22.3304	26.2643	1233	5	1051539	1053306				Putative dynamitin	C:dynactin complex; P:microtubule-based process; C:centrosome	0	0	0	0	0	1
Ds172233	47.9274	52.553	32.0582	26.4912	1002	5	1055239	1057024				Protein subunit of nuclear ribonuclease P (RNase P)	F:ribonuclease activity; P:tRNA processing; F:catalytic activity	0	0	0	0	0	1
Ds172236	21.1445	9.84999	14.0713	9.57582	1386	5	1056988	1058425				Cysteine synthase	C:mitochondrial outer membrane; C:mitochondrion; F:transferase activity; P:cysteine biosynthetic process; P:cellular amino acid biosynthetic process; F:cysteine synthase activity; P:cysteine biosynthetic process from serine	0	0	0	0	0	1
Ds71847	94.0952	55.6858	42.6591	32.7836	1506	5	1058745	1060417					-	0	0	0	0	0	1
Ds71851	19.2183	85.1982	154.707	157.803	1053	5	1064417	1066520				FOG: Zn-finger	F:metal ion binding; F:nucleic acid binding	0	0	0	0	0	1
Ds80011	6.78685	0.968852	15.3875	9.75792	2013	5	1067463	1072568				Putative NAD+-dependent epimerases	P:nucleotide-sugar metabolic process; P:cellular metabolic process; F:catalytic activity; F:coenzyme binding; F:dTDP-glucose 4,6-dehydratase activity	0	0	0	0	0	1
Ds34673	6.81831	10.2263	8.59345	11.5323	1335	5	1067639	1069122				Putative NAD+-dependent epimerases	P:nucleotide-sugar metabolic process; P:cellular metabolic process; F:catalytic activity; F:coenzyme binding; F:dTDP-glucose 4,6-dehydratase activity	0	0	0	0	0	1
Ds71858	242.806	551.369	405.639	288.595	1284	5	1074005	1076308				Molecular chaperone (DnaJ superfamily)	F:unfolded protein binding; F:metal ion binding; F:ATP binding; P:protein folding; P:response to heat; F:heat shock protein binding	0	0	0	0	0	1
Ds24257	15.7486	16.3891	5.35586	4.95689	1071	5	1076538	1077668					F:transferase activity, transferring acyl groups other than amino-acyl groups; F:transferase activity; F:N-acetyltransferase activity	0	0	0	0	0	1
Ds24258	5.97862	18.5743	0	5.05603	315	5	1077888	1078202					-	0	0	0	0	0	1
Ds71859	667.503	637.756	842.267	525.283	948	5	1078695	1080240				60S acidic ribosomal protein P0	P:translational elongation; F:structural constituent of ribosome; C:ribonucleoprotein complex; P:ribosome biogenesis; C:ribosome; C:intracellular	0	0	0	0	0	1
Ds71860	6.92261	27.8614	16.3889	2.52802	210	5	1080507	1081100					F:molecular_function; P:biological_process; C:cellular_component	0	0	0	0	0	1
Ds44446	41.0764	8.78513	36.1738	19.1309	222	5	1081533	1082006					-	0	0	0	0	0	1
Ds172257	25.0335	24.3319	17.2488	24.9648	3126	5	1083052	1087774				Splicing coactivator SRm160/300, subunit SRm300	-	0	0	0	0	0	1
Ds24261	17.6637	21.984	16.6265	11.9684	621	5	1086895	1087573	EXPN	CAZY			-	0	0	0	0	0	1
Ds71862	13.3422	15.9394	9.7109	11.6218	3426	5	1088005	1091467				GATA-4/5/6 transcription factors	P:regulation of transcription, DNA-dependent; F:sequence-specific DNA binding; F:chromatin binding; F:zinc ion binding; C:nucleus; F:sequence-specific DNA binding transcription factor activity; F:DNA binding; P:biological_process	0	0	0	0	0	1
Ds44452	39.5375	32.505	32.1223	36.1001	1500	5	1091671	1095608				Beclin-like protein	P:autophagy	0	0	0	0	0	1
Ds53364	38.3681	21.0464	79.7831	237.433	834	5	1091672	1095608				15-hydroxyprostaglandin dehydrogenase and related dehydrogenases	P:autophagy	0	0	0	0	0	1
Ds24265	13.8175	12.0389	0	16.3853	324	5	1094896	1095273					-	0	0	0	0	0	1
Ds172260	8.07159	6.35276	8.71941	9.22273	921	5	1095639	1096691					F:zinc ion binding	0	0	0	0	0	1
Ds71863	23.9931	11.6089	11.3812	20.0135	504	5	1096948	1097862					-	0	0	0	0	0	1
Ds71864	79.125	177.43	221.839	229.17	2715	5	1098647	1101786	GLEAN_6203	virulence?		Peroxisomal multifunctional beta-oxidation protein and related enzymes	P:oxidation-reduction process; F:oxidoreductase activity; P:metabolic process; F:3alpha,7alpha,12alpha-trihydroxy-5beta-cholest-24-enoyl-CoA hydratase activity; F:lyase activity	0	0	0	0	0	1
Ds172266	69.5499	12.5421	40.5771	41.5375	933	5	1102360	1103454				Predicted kinase	F:cystathionine beta-lyase activity; F:catalytic activity; P:'de novo' L-methionine biosynthetic process; F:pyridoxal phosphate binding; F:kinase activity; P:phosphorylation; F:ATP binding; F:transferase activity; P:metabolic process; F:nucleotide binding	0	0	0	0	0	1
Ds71865	101.941	331.624	128.042	182.926	1335	5	1103789	1105399				Cystathionine beta-lyases/cystathionine gamma-synthases	F:cystathionine beta-lyase activity; F:catalytic activity; P:'de novo' L-methionine biosynthetic process; F:pyridoxal phosphate binding; F:lyase activity	0	0	0	0	0	1
Ds71866	42.8852	64.504	45.3831	55.0852	1542	5	1106313	1108350				Histone acetyltransferase complex SAGA/ADA, subunit ADA2	F:transferase activity; F:chromatin binding; F:zinc ion binding; C:nucleus; F:DNA binding; C:Ada2/Gcn5/Ada3 transcription activator complex; F:histone acetyltransferase activity; P:histone acetylation; P:chromatin modification; C:SLIK (SAGA-like) complex; P:regulation of transcription from RNA polymerase II promoter; P:positive regulation of histone acetylation; F:phosphatidylserine binding; F:tr…	0	0	0	0	0	1
Ds71867	16.3196	0	10.4293	8.04369	330	5	1108806	1109335					-	0	0	0	0	0	1
Ds88426	19.9398	9.1242	9.39249	12.4183	855	5	1109577	1111159					P:regulation of transcription, DNA-dependent; P:transcription from RNA polymerase II promoter; F:sequence-specific DNA binding RNA polymerase II transcription factor activity; F:zinc ion binding; P:regulation of transcription from RNA polymerase II promoter; C:nucleus	0	0	0	0	0	1
Ds71869	214.911	138.614	169.597	156.586	1407	5	1113821	1115672				RAB proteins geranylgeranyltransferase component A (RAB escort protein)	P:vesicle-mediated transport; F:Rab GDP-dissociation inhibitor activity; P:protein transport; C:cellular_component	0	0	0	0	0	1
Ds172277	16.351	15.3325	89.2888	24.6243	1272	5	1115968	1117344				Glycolate oxidase	P:oxidation-reduction process; F:oxidoreductase activity; F:catalytic activity; F:FMN binding; P:biological_process; C:cellular_component	0	0	0	0	0	1
Ds24273	1.49382	17.2899	2.03409	0	564	5	1117583	1118222					-	0	0	0	0	0	1
Ds80025	8.17636	79.481	10.6404	10.2954	3558	5	1118452	1122563				Sensory transduction histidine kinase	P:intracellular signal transduction; P:signal transduction by phosphorylation; P:phosphorylation; C:membrane; F:ATP binding; P:signal transduction; P:phosphorelay signal transduction system; P:regulation of transcription, DNA-dependent; F:signal transducer activity; F:phosphorelay response regulator activity; F:phosphorelay sensor kinase activity; F:transferase activity, transferring phosphorus-c…	0	0	0	0	0	1
Ds71872	150.45	65.3366	72.0619	64.4708	1194	5	1123054	1124690				Acetyl-CoA acetyltransferase	F:transferase activity; P:metabolic process; P:ergosterol biosynthetic process; F:catalytic activity; F:transferase activity, transferring acyl groups other than amino-acyl groups; F:acetyl-CoA C-acetyltransferase activity; F:transferase activity, transferring acyl groups	0	0	0	0	0	1
Ds71873	49.6542	48.6424	26.6797	25.7658	2967	5	1124927	1128447				U5 snRNP-specific protein	F:GTP binding; F:GTPase activity; P:GTP catabolic process; F:nucleotide binding; F:nucleic acid binding; C:ribonucleoprotein complex	0	0	0	0	0	1
Ds44468	3.04097	0	0	2.64121	201	5	1129043	1129519					-	0	0	0	0	0	1
Ds80027	1.80617	0	4.5889	9.20198	750	5	1129043	1130089			0.999		P:transcription from RNA polymerase II promoter; F:protein heterodimerization activity	0	0	0	0	0	1
Ds71875	235.568	181.423	106.719	82.3075	258	5	1130720	1131608				Small Nuclear ribonucleoprotein G	F:nucleic acid binding; C:ribonucleoprotein complex	0	0	0	0	0	1
Ds71876	8.91278	0	0	7.29737	291	5	1131867	1132418					-	0	0	0	0	0	1
Ds71877	23.4943	41.9054	21.3189	32.6792	1722	5	1133115	1135010				Aromatic amino acid aminotransferase and related proteins	P:biosynthetic process; F:catalytic activity; F:pyridoxal phosphate binding; F:transferase activity; F:transaminase activity	0	0	0	0	0	1
Ds44474	18.267	19.3372	11.9164	20.0523	2118	5	1135197	1139490				tRNA-splicing endonuclease positive effector (SEN1)	F:ATP binding; F:nucleotide binding; F:nucleoside-triphosphatase activity; F:molecular_function; P:biological_process; C:cellular_component	0	0	0	0	0	1
Ds44481	69.9982	67.9699	75.4499	82.6614	1779	5	1141503	1144032				Projectin/twitchin and related proteins	-	0	0	0	0	0	1
Ds44483	74.4851	72.6582	39.928	49.7053	2040	5	1145043	1153249					P:transcription from RNA polymerase II promoter; F:DNA binding; C:nucleus; F:zinc ion binding; P:regulation of transcription from RNA polymerase II promoter; F:sequence-specific DNA binding RNA polymerase II transcription factor activity; P:regulation of transcription, DNA-dependent; F:metal ion binding; P:transcription, DNA-dependent; P:transmembrane transport	0	0	0	0	0	1
Ds24282	7.77606	0.804579	8.99228	17.9589	2424	5	1145492	1148162				Sexual differentiation process protein ISP4	P:transmembrane transport	0	0	0	0	0	1
Ds80033	2.93042	0	0	6.20916	513	5	1154531	1155385					-	0	0	0	0	0	1
Ds71889	50.1138	92.5731	52.4072	86.3964	2802	5	1155447	1159735				PHD Zn-finger proteins	F:metal ion binding; F:zinc ion binding	0	0	0	0	0	1
Ds71890	11.05	8.66799	10.1976	16.5164	450	5	1160474	1161569					-	0	0	0	0	0	1
Ds24286	4.76556	1.34596	10.2926	12.4569	1449	5	1161922	1163422			0.999	beta-1,6-N-acetylglucosaminyltransferase, contains WSC domain	F:molecular_function; P:biological_process; C:cellular_component	0	0	0	0	0	1
Ds71891	28.8838	9.81282	36.0763	18.6978	795	5	1164838	1166634		SSCP		Mitochondrial/plastidial beta-ketoacyl-ACP reductase	P:oxidation-reduction process; F:oxidoreductase activity; P:metabolic process	0	0	0	0	0	1
Ds71892	2126.76	656.549	1120.29	591.275	3024	5	1166655	1170488				Plasma membrane H+-transporting ATPase	C:integral to membrane; C:membrane; P:cation transport; F:hydrolase activity; P:ATP catabolic process; F:nucleotide binding; F:ATP binding; F:ATPase activity; P:ATP biosynthetic process; F:cation-transporting ATPase activity; F:metal ion binding; F:hydrogen-exporting ATPase activity, phosphorylative mechanism; P:generation of precursor metabolites and energy; P:proton transport	0	0	0	0	0	1
Ds71893	13.2633	0	8.22384	7.61123	279	5	1174604	1175139					-	0	0	0	0	0	1
Ds71894	11.9179	24.6951	8.71587	19.9985	3159	5	1175304	1178634				E3 ubiquitin-protein ligase (Parkin protein)	F:zinc ion binding; F:metal ion binding	0	0	0	0	0	1
Ds34707	11.05	26.004	2.54939	1.17974	450	5	1178929	1179378					-	0	0	0	0	0	1
Ds71895	137.008	64.0397	53.6514	48.07	1005	5	1179555	1180707				17 beta-hydroxysteroid dehydrogenase type 3, HSD17B3	P:fatty acid biosynthetic process; C:integral to membrane; P:fatty acid metabolic process; C:membrane; P:lipid metabolic process; F:ketoreductase activity; P:oxidation-reduction process; F:oxidoreductase activity; C:endoplasmic reticulum membrane; P:fatty acid elongation; C:endoplasmic reticulum; P:metabolic process; F:3-dehydrosphinganine reductase activity; C:cellular_component; P:sphingolipid …	0	0	0	0	0	1
Ds172319	148.714	45.8404	61.2834	52.1808	468	5	1180870	1181734			0.888	Predicted membrane protein	C:integral to membrane; P:ergosterol biosynthetic process; F:protein binding, bridging	0	0	0	0	0	1
Ds71898	165.758	101.578	923.158	111.983	384	5	1183678	1184463					-	0	0	0	0	0	1
Ds53391	7.54332	0	6.98463	1.61608	657	5	1185445	1186384				Nucleolar GTPase/ATPase p130	-	0	0	0	0	0	0.96383
Ds71900	226.605	39.7806	271.566	82.3539	1863	5	1187628	1192398					P:oxidation-reduction process; F:cofactor binding; F:oxidoreductase activity, acting on the CH-OH group of donors, NAD or NADP as acceptor	0	0	0	0	0	1
Ds24296	75.6935	63.9442	96.1246	58.987	1098	5	1187831	1188928				Glyoxylate/hydroxypyruvate reductase (D-isomer-specific 2-hydroxy acid dehydrogenase superfamily)	P:oxidation-reduction process; F:cofactor binding; F:oxidoreductase activity, acting on the CH-OH group of donors, NAD or NADP as acceptor	0	0	0	0	0	1
Ds71901	22.5296	36.3	19.4116	44.914	591	5	1194141	1196254					-	0	0	0	0	0	1
Ds71904	120.551	77.6612	92.1023	126.839	1557	5	1196704	1199058				Zn2+ transporter ZNT1 and related Cd2+/Zn2+ transporters (cation diffusion facilitator superfamily)	F:cation transmembrane transporter activity; C:integral to membrane; P:transmembrane transport; P:cation transport	0	0	0	0	0	1
Ds129495	132.822	48.1555	347	67.1797	324	5	1199219	1199601					-	0	0	0	0	0	1
Ds129759	11.8012	19.9349	11.0749	12.6616	1761	5	1199841	1201651				5' nucleotidase	P:nucleotide catabolic process; F:hydrolase activity	0	0	0	0	0	1
Ds62741	34.196	14.8671	24.6459	19.8667	1443	5	1202926	1204416				Folylpolyglutamate synthase	P:biosynthetic process; F:ATP binding; F:ligase activity; P:tetrahydrofolylpolyglutamate biosynthetic process; P:folic acid-containing compound biosynthetic process; F:tetrahydrofolylpolyglutamate synthase activity; P:one-carbon metabolic process; C:cellular_component	0	0	0	0	0	1
Ds71907	31.2594	9.77593	20.1268	45.2382	399	5	1204964	1207087					-	0	0	0	0	0	1
Ds71908	2340.31	442.245	783.027	603.112	441	5	1207377	1208473				40S ribosomal protein S17	F:structural constituent of ribosome; P:translation; C:ribosome; C:intracellular; P:translational elongation; C:cytosolic small ribosomal subunit; C:ribonucleoprotein complex; P:ribosomal small subunit assembly	0	0	0	0	0	1
Ds71909	14.4299	10.7277	5.0483	88.1885	909	5	1209055	1210937					F:exo-alpha-(2->8)-sialidase activity; F:exo-alpha-(2->6)-sialidase activity; F:exo-alpha-(2->3)-sialidase activity; F:exo-alpha-sialidase activity; F:hydrolase activity; P:metabolic process; F:hydrolase activity, acting on glycosyl bonds	0	0	0	0	0	1
Ds88455	19.1153	4.14076	19.4858	15.78	471	5	1211288	1212200					-	0	0	0	0	0	1
Ds24304	192.553	161.47	73.2536	78.4259	1848	5	1214411	1216371				Transcription regulator XNP/ATRX, DEAD-box superfamily	F:molecular_function; P:transcription, DNA-dependent; P:biological_process; C:nucleus; C:cellular_component; F:DNA binding	0	0	0	0	0	1
Ds71912	121.854	160.957	90.9911	221.344	933	5	1217153	1219954				Cyclin	F:protein kinase binding; P:regulation of cyclin-dependent protein serine/threonine kinase activity	0	0	0	0	0	1
Ds80052	11.2527	39.5713	9.97588	26.9289	690	5	1217153	1219954					F:protein kinase binding; P:regulation of cyclin-dependent protein serine/threonine kinase activity	0	0	0	0	0	1
Ds71913	6.42628	29.4891	11.0386	19.338	1455	5	1220781	1222738				Carboxylesterase and related proteins	-	0	0	0	0	0	1
Ds130419	22.7763	18.8645	34.9972	63.2004	1344	5	1223621	1224964				WD40 repeat-containing protein	-	0	0	0	0	0	1
Ds71914	54.9187	17.4134	13.6574	74.2605	336	5	1227485	1229287					F:metal ion binding; P:oxidation-reduction process; F:oxidoreductase activity; P:metabolic process	0	0	0	0	0	1
Ds130480	40.799	0	0	83.1181	198	5	1228124	1228321					F:metal ion binding; P:oxidation-reduction process; F:oxidoreductase activity; P:metabolic process; C:cellular_component	0	0	0	0	0	1
Ds34726	1.34912	0	3.82409	0	600	5	1229243	1229842		SSCP			-	0	0	0	0	0	1
Ds71922	43.4254	40.6964	20.8698	45.9209	5607	5	1231417	1239850				Intracellular membrane-bound Ca2+-independent phospholipase A2	F:metal ion binding; P:lipid metabolic process; F:hydrolase activity; P:metabolic process; F:zinc ion binding; C:cellular_component	0	0	0	0	0	1
Ds24310	31.8186	26.3367	17.9381	39.2408	1407	5	1237880	1239436					C:membrane; P:transmembrane transport; P:metal ion transport; F:metal ion transmembrane transporter activity	0	0	0	0	0	1
Ds44519	47.9772	25.4062	36.0431	26.0357	1305	5	1240085	1242185				Putative metallopeptidase	F:metal ion binding; P:cellular process; F:hydrolase activity; F:aminopeptidase activity; F:manganese ion binding; P:proteolysis; F:metallopeptidase activity; F:peptidase activity; P:mycelium development; C:cellular_component	0	0	0	0	0	1
Ds130287	1944.07	307.574	1208.9	1767.71	279	5	1240141	1240527				Acyl-CoA-binding protein	F:fatty-acyl-CoA binding; C:cytoplasm; P:long-chain fatty acid transport; C:extracellular region; F:long-chain fatty acid transporter activity; P:fatty acid metabolic process; C:nucleus; P:chronological cell aging	0	0	0	0	0	1
Ds71923	149.684	117.43	51.9848	61.6233	1611	5	1242335	1244083					-	0	0	0	0	0	1
Ds34732	1.39015	1.59338	0.937276	1.73491	1224	5	1245697	1246920					P:regulation of transcription, DNA-dependent; P:transcription from RNA polymerase II promoter; F:sequence-specific DNA binding RNA polymerase II transcription factor activity; F:zinc ion binding; P:regulation of transcription from RNA polymerase II promoter; C:nucleus; F:sequence-specific DNA binding transcription factor activity	0	0	0	0	0	1
Ds62725	0.888788	6.84315	1.34178	3.10458	855	5	1247063	1248268				Zinc-binding oxidoreductase	P:oxidation-reduction process; F:oxidoreductase activity; F:zinc ion binding	0	0	0	0	0	1
Ds71924	31.786	178.487	951.754	299.412	1344	5	1248537	1250690				Aspartyl protease	P:proteolysis; F:aspartic-type endopeptidase activity; C:cellular_component; F:hydrolase activity; F:peptidase activity	0	0	0	0	0	1
Ds71925	95.5024	38.4674	97.2992	55.4967	507	5	1250912	1252068					F:cofactor binding	0	0	0	0	0	1
Ds172363	104.932	85.3666	73.3915	64.3495	594	5	1252065	1252896				Diadenosine polyphosphate hydrolase and related proteins of the histidine triad (HIT) family	P:metabolic process; F:catalytic activity	0	0	0	0	0	1
Ds24318	4.78444	2.13147	3.7614	6.3822	915	5	1253046	1253960			0.999		-	0	0	0	0	0	1
Ds172367	25.7492	7.44906	16.332	17.1431	2880	5	1254844	1258154	GT2	CAZY		Chitin synthase/hyaluronan synthase (glycosyltransferases)	P:chitin biosynthetic process; P:cytokinesis; P:actomyosin contractile ring contraction; C:cellular bud neck; F:chitin synthase activity; P:oxidation-reduction process; F:oxidoreductase activity; P:metabolic process; F:transferase activity; F:transferase activity, transferring glycosyl groups	0	0	0	0	0	1
Ds71926	30.4684	8.05909	9.4812	12.4312	726	5	1258405	1259216				Uncharacterized conserved protein	-	0	0	0	0	0	1
Ds71927	9.14856	20.6381	12.14	8.42672	567	5	1259277	1262012		SSCP			-	0	0	0	0	0	1
Ds24322	6.48995	5.80446	23.9005	15.8001	336	5	1260859	1261194					-	0	0	0	0	0	1
Ds24323	3.99844	33.1261	21.9215	16.9071	471	5	1261675	1262145					-	0	0	0	0	0	1
Ds24324	4.46883	0	2.2062	2.04186	1560	5	1262459	1264180					-	0	0	0	0	0	1
Ds24325	1.16454	0	0	2.67313	993	5	1264451	1265679		metallopeptidase	0.996	Meprin A metalloprotease	P:proteolysis; F:metallopeptidase activity; F:zinc ion binding; F:metalloendopeptidase activity; F:peptidase activity; F:metal ion binding; F:calcium ion binding; F:hydrolase activity	0	0	0	0	0	1
Ds24326	0.407104	0	1.48797	4.13139	771	5	1266232	1267002				Putative GTPase activating proteins (GAPs)	F:actin binding	0	0	0	0	0	1
Ds62732	58.3477	53.0693	46.0451	57.7832	1470	5	1268400	1269944				Nucleolar GTPase/ATPase p130	F:molecular_function; P:biological_process; C:cellular_component	0	0	0	0	0	1
Ds88470	40.7462	39.6538	20.6974	23.7164	3492	5	1271362	1275057				Amine oxidase	P:oxidation-reduction process; F:oxidoreductase activity; F:DNA binding; F:methyltransferase activity; P:methylation	0	0	0	0	0	1
Ds71929	6.79917	6.27106	119.272	80.799	933	5	1275323	1276311				Dehydrogenases with different specificities (related to short-chain alcohol dehydrogenases)	P:oxidation-reduction process; F:oxidoreductase activity; P:metabolic process; C:cellular_component	0	0	0	0	0	1
Ds24330	2.03949	0	2.36055	3.27706	486	5	1277534	1278116					F:metal ion binding; P:oxidation-reduction process; F:oxidoreductase activity, acting on paired donors, with incorporation or reduction of molecular oxygen; F:heme binding; F:oxidoreductase activity; F:electron carrier activity; F:iron ion binding; F:monooxygenase activity	0	0	0	0	0	1
Ds71930	1.70705	13.002	3.82409	0	300	5	1278242	1278599					F:metal ion binding; P:oxidation-reduction process; F:oxidoreductase activity, acting on paired donors, with incorporation or reduction of molecular oxygen; F:heme binding; F:oxidoreductase activity; F:electron carrier activity; F:iron ion binding; F:monooxygenase activity	0	0	0	0	0	1
Ds53419	15.1636	16.3081	9.59292	10.8961	2631	5	1278903	1282373				Uncharacterized conserved protein	F:hydrolase activity, acting on ester bonds	0	0	0	0	0	1
Ds71931	33.6797	61.3032	35.2218	34.9265	1368	5	1282695	1284945				tRNA-dihydrouridine synthase	P:oxidation-reduction process; P:tRNA processing; F:tRNA dihydrouridine synthase activity; F:catalytic activity; F:flavin adenine dinucleotide binding; P:tRNA dihydrouridine synthesis	0	0	0	0	0	1
Ds112333	84.6457	61.4959	134.36	105.22	444	5	1282784	1283227					-	0	0	0	0	0	1
Ds130071	16.6813	23.181	9.39355	13.8821	3786	5	1286840	1290740	Snt2			PHD finger protein BR140/LIN-49	F:metal ion binding; F:zinc ion binding; F:DNA binding; P:intracellular signal transduction; F:chromatin binding	0	0	0	0	0	1
Ds130216	24.4799	32.1831	26.5036	36.7939	303	5	1291227	1291529				Chromatin remodeling factor subunit and related transcription factors	-	0	0	0	0	0	1
Ds130097	32.509	54.8277	87.5393	51.1695	249	5	1295099	1295347					-	0	0	0	0	0	1
Ds34750	0.500602	8.44285	0	0	462	5	1298624	1299085					-	0	0	0	0	0	1
Ds71936	79.9244	289.979	265.596	55.0472	6423	5	1299130	1306077				Uncharacterized conserved protein	-	0	0	0	0	0	1
Ds71937	110.772	88.6499	112.019	83.1181	1188	5	1306248	1307655				Predicted membrane protein	C:integral to membrane; C:membrane; C:Golgi apparatus; C:Golgi membrane	0	0	0	0	0	1
Ds44535	9.68029	19.3482	15.1749	10.8845	1512	5	1307970	1312019			0.954	Hexokinase	P:metabolic process; F:catalytic activity; F:isomerase activity; F:lyase activity; F:3-carboxy-cis,cis-muconate cycloisomerase activity; P:protocatechuate catabolic process; P:biological_process; C:cellular_component	0	0	0	0	0	1
Ds24339	30.7821	23.9733	19.9085	32.2445	1383	5	1308121	1309503				Adenylosuccinate lyase	P:metabolic process; F:catalytic activity; F:isomerase activity; F:3-carboxy-cis,cis-muconate cycloisomerase activity; F:lyase activity; P:protocatechuate catabolic process; P:biological_process; C:cellular_component	0	0	0	0	0	1
Ds34755	3.89261	56.0431	65.9325	5.08509	522	5	1312938	1313459				Predicted E3 ubiquitin ligase	-	0	0	0	0	0	1
Ds71938	626.85	1923.6	421.67	301.597	1461	5	1313959	1316399			0.998	beta-1,6-N-acetylglucosaminyltransferase, contains WSC domain	-	0	0	0	0	0	1
Ds24342	5.11792	38.2411	1.49964	4.85776	765	5	1316426	1317771					-	0	0	0	0	0	1
Ds44538	46.7956	3.76506	32.4826	32.7959	1554	5	1318186	1321276				Monooxygenase involved in coenzyme Q (ubiquinone) biosynthesis	P:oxidation-reduction process; F:oxidoreductase activity; P:metabolic process; P:ubiquinone biosynthetic process; F:oxidoreductase activity, acting on paired donors, with incorporation or reduction of molecular oxygen, NAD(P)H as one donor, and incorporation of one atom of oxygen; F:flavin adenine dinucleotide binding	0	0	0	0	0	1
Ds34759	208.806	136.234	229.164	208.84	816	5	1320156	1321069					F:hydrolase activity	0	0	0	0	0	1
Ds71939	154.256	29.1711	46.5754	28.3592	468	5	1321658	1323025					-	0	0	0	0	0	1
Ds62752	0.86865	0	3.23162	4.98482	1065	5	1325351	1326607					P:oxidation-reduction process; F:oxidoreductase activity; P:metabolic process	0	0	0	0	0	1
Ds24347	3.60668	11.4053	4.47262	6.20916	513	5	1327553	1328065					-	0	0	0	0	0	1
Ds129926	85.7959	63.3572	85.8799	80.9822	708	5	1329104	1329873				Predicted fumarylacetoacetate hydralase	P:metabolic process; F:catalytic activity; C:mitochondrion; F:hydrolase activity	0	0	0	0	0	1
Ds53432	26.6744	57.0263	21.6176	25.1816	1539	5	1329943	1331554				Phosphatidylserine-specific receptor PtdSerR, contains JmjC domain	F:molecular_function; P:biological_process; C:cellular_component	0	0	0	0	0	1
Ds34763	4.68459	15.2002	1.37557	0.954826	1668	5	1333943	1335610				Dystonin, GAS (Growth-arrest-specific protein), and related proteins	-	0	0	0	0	0	1
Ds24352	0.417744	0	2.6373	2.44084	435	5	1336328	1336762					-	0	0	0	0	0	1
Ds24353	0.819167	1.79091	3.1604	2.92498	1089	5	1337327	1338815	GH16	CAZY	0.969		F:hydrolase activity, hydrolyzing O-glycosyl compounds; P:carbohydrate metabolic process; F:licheninase activity; P:glucan catabolic process; C:cellular_component; P:cellulose catabolic process; F:glucan endo-1,4-beta-glucanase activity, C-3 substituted reducing group; F:glucan endo-1,3-beta-glucanase activity, C-3 substituted reducing group; C:membrane; F:hydrolase activity; P:polysaccharide cat…	0	0	0	0	0	1
Ds71941	10.3249	0	0	6.32004	168	5	1340226	1340768					-	0	0	0	0	0	1
Ds71942	20.1426	39.9184	10.0634	23.2844	342	5	1341474	1342661					F:metal ion binding	0	0	0	0	0	1
Ds130763	41.5136	16.842	43.5906	44.0111	579	5	1341580	1342158				Polyadenylation factor I complex, subunit, Yth1 (CPSF subunit)	F:metal ion binding; F:RNA binding; P:mRNA processing; C:nucleus	0	0	0	0	0	1
Ds71943	26.3006	45.9494	21.0225	47.0198	2292	5	1343212	1345749				Predicted MutS-related protein involved in mismatch repair	F:metal ion binding	0	0	0	0	0	1
Ds71944	879.553	82.2185	328.421	259.196	1020	5	1345785	1347220				Predicted steroid reductase	P:lipid metabolic process; C:cytoplasm; C:integral to membrane; F:oxidoreductase activity, acting on the CH-CH group of donors	0	0	0	0	0	1
Ds44556	59.2203	19.9592	57.0258	34.9265	684	5	1347511	1352897					F:4-hydroxyphenylpyruvate dioxygenase activity; F:oxidoreductase activity, acting on single donors with incorporation of molecular oxygen, incorporation of two atoms of oxygen; F:oxidoreductase activity, acting on single donors with incorporation of molecular oxygen; P:oxidation-reduction process; P:tyrosine catabolic process; F:oxidoreductase activity; P:aromatic amino acid family metabolic proc…	0	0	0	0	0	1
Ds71946	51.8851	54.3908	21.3296	119.854	753	5	1347511	1352897					F:4-hydroxyphenylpyruvate dioxygenase activity; F:oxidoreductase activity, acting on single donors with incorporation of molecular oxygen, incorporation of two atoms of oxygen; F:oxidoreductase activity, acting on single donors with incorporation of molecular oxygen; P:oxidation-reduction process; P:tyrosine catabolic process; F:oxidoreductase activity; P:aromatic amino acid family metabolic proc…	0	0	0	0	0	1
Ds71953	32.24	23.2178	20.9414	86.3739	1260	5	1347511	1352897				4-hydroxyphenylpyruvate dioxygenase	F:4-hydroxyphenylpyruvate dioxygenase activity; F:oxidoreductase activity, acting on single donors with incorporation of molecular oxygen, incorporation of two atoms of oxygen; F:oxidoreductase activity, acting on single donors with incorporation of molecular oxygen; P:oxidation-reduction process; P:tyrosine catabolic process; F:oxidoreductase activity; P:aromatic amino acid family metabolic proc…	0	0	0	0	0	1
Ds130966	100.48	91.3061	70.896	57.6615	534	5	1348694	1349227				Predicted hydrolase related to dienelactone hydrolase	F:hydrolase activity; P:biological_process; C:cellular_component	0	0	0	0	0	1
Ds62763	56.1879	36.1166	23.0153	36.8669	648	5	1352149	1352877				Uncharacterized conserved protein	P:protein import into mitochondrial matrix; C:mitochondrial inner membrane presequence translocase complex; C:mitochondrion; C:integral to membrane; C:membrane; C:mitochondrial inner membrane; P:protein transport; P:transport	0	0	0	0	0	1
Ds172437	26.8698	4.97208	5.84946	16.5795	1569	5	1353082	1356465					-	0	0	0	0	0	1
Ds44557	6.73472	14.0309	2.75114	11.4579	417	5	1355339	1356465					-	0	0	0	0	0	1
Ds24363	6.69368	0	4.57974	18.014	501	5	1356678	1357178					-	0	0	0	0	0	1
Ds71958	11.3899	514.574	110.861	649.626	921	5	1356700	1358758					C:membrane	0	0	0	0	0	1
Ds172441	18.9387	91.1354	53.6087	132.307	642	5	1359302	1360262				Glutathione S-transferase	-	0	0	0	0	0	1
Ds71959	56.1041	39.1421	65.0695	63.4651	1146	5	1361416	1363287				Galactose-1-phosphate uridylyltransferase	F:transferase activity; F:UDP-glucose:hexose-1-phosphate uridylyltransferase activity; C:cytoplasm; F:zinc ion binding; P:galactose metabolic process; P:carbohydrate metabolic process; F:nucleotidyltransferase activity; F:catalytic activity; F:metal ion binding; P:galactose catabolic process via UDP-galactose; C:cellular_component	0	0	0	0	0	1
Ds71961	68.3095	18.2271	27.9956	25.3589	1926	5	1363666	1370774					F:phosphatidylinositol binding; P:cell communication; P:transcription, DNA-dependent; F:zinc ion binding; C:nucleus; F:DNA binding; P:transcription from RNA polymerase II promoter; P:regulation of transcription from RNA polymerase II promoter; F:sequence-specific DNA binding RNA polymerase II transcription factor activity; P:regulation of transcription, DNA-dependent; F:metal ion binding	0	0	0	0	0	1
Ds71966	31.8958	35.5932	31.4055	29.351	1863	5	1363666	1370774				NADPH oxidase	F:phosphatidylinositol binding; P:cell communication; P:transcription, DNA-dependent; F:zinc ion binding; C:nucleus; F:DNA binding; P:transcription from RNA polymerase II promoter; P:regulation of transcription from RNA polymerase II promoter; F:sequence-specific DNA binding RNA polymerase II transcription factor activity; P:regulation of transcription, DNA-dependent; F:metal ion binding	0	0	0	0	0	1
Ds117926	156.272	65.01	86.5451	415.393	570	5	1366008	1366632					F:metal ion binding; F:phosphoric diester hydrolase activity; P:metabolic process; F:catalytic activity; F:phosphonoacetate hydrolase activity; P:biological_process; C:cellular_component	0	0	0	0	0	1
Ds130771	74.3294	11.7346	23.4691	109.882	831	5	1367090	1367982					-	0	0	0	0	0	1
Ds53449	64.3488	54.4845	68.4693	112.244	1575	5	1372242	1374370				Leucine permease transcriptional regulator	-	0	0	0	0	0	1
Ds71968	16.1896	5.26823	6.81766	12.3328	1851	5	1374549	1379639				Vacuolar sorting protein VPS36	F:metal ion binding; F:phosphatidylinositol-3-phosphate binding; F:zinc ion binding; F:ubiquitin binding; P:biological_process	0	0	0	0	0	1
Ds104368	16.876	8.08582	16.1715	18.4885	1206	5	1377903	1379108				Uncharacterized Fe-S protein	F:molybdenum ion binding; P:metabolic process; F:catalytic activity; F:pyridoxal phosphate binding	0	0	0	0	0	1
Ds71969	26.3757	17.2593	82.0656	47.3723	1356	5	1380143	1381851				Kynurenine 3-monooxygenase and related flavoprotein monooxygenases	P:oxidation-reduction process; F:oxidoreductase activity; P:metabolic process	0	0	0	0	0	1
Ds53453	2.95365	0	0.795028	2.94322	1443	5	1383139	1385793				Nuclear pore complex, Nup98 component (sc Nup145/Nup100/Nup116)	F:DNA binding; F:GTP binding; F:GTPase activity; P:GTP catabolic process; F:nucleotide binding; P:biological_process; C:cellular_component	0	0	0	0	0	1
Ds80097	16.9822	19.4932	8.02657	8.22458	2001	5	1384981	1387354				Nucleolar GTPase/ATPase p130	F:DNA binding	0	0	0	0	0	1
Ds44570	66.2173	53.9206	34.1116	53.7253	1917	5	1387595	1390632		metallopeptidase		Bifunctional leukotriene A4 hydrolase/aminopeptidase LTA4H	F:epoxide hydrolase activity; F:leukotriene-A4 hydrolase activity; P:protein catabolic process; C:nucleus; P:leukotriene biosynthetic process; F:zinc ion binding; F:metallopeptidase activity; P:cellular lipid metabolic process; P:proteolysis; F:aminopeptidase activity; F:hydrolase activity; P:peptide catabolic process; C:cytoplasm; F:peptidase activity; F:metal ion binding	0	0	0	0	0	1
Ds71973	58.622	58.803	52.8454	59.5799	1194	5	1391183	1393380				Uroporphyrinogen decarboxylase	P:protoporphyrinogen IX biosynthetic process; P:porphyrin-containing compound biosynthetic process; F:carboxy-lyase activity; F:lyase activity; F:uroporphyrinogen decarboxylase activity	0	0	0	0	0	1
Ds24379	47.3135	17.1079	50.3169	50.0614	456	5	1392556	1393155				Cytosine deaminase FCY1 and related enzymes	C:cytoplasm; P:pyrimidine-containing compound salvage; F:hydrolase activity; F:catalytic activity; P:cytidine metabolic process; P:cytosine metabolic process; F:zinc ion binding; C:nucleus; P:metabolic process; F:cytosine deaminase activity; C:cellular_component; P:biological_process	0	0	0	0	0	1
Ds71974	50.8967	114.235	37.3856	32.1131	4695	5	1393424	1398825				Histone deacetylase complex, SIN3 component	P:regulation of transcription, DNA-dependent; C:nucleus	0	0	0	0	0	1
Ds34786	0.780712	0	1.44578	3.67972	1587	5	1399621	1401387	GT8	CAZY		Glycosyl transferase, family 8 - glycogenin	F:transferase activity	0	0	0	0	0	1
Ds53459	4.32948	4.71087	8.31323	11.5409	828	5	1402790	1405146				Fasciclin and related adhesion glycoproteins	-	0	0	0	0	0	1
Ds71975	5.01416	15.8561	3.10901	18.7032	369	5	1402790	1403504					-	0	0	0	0	0	1
Ds53460	3.08371	2.88933	5.09878	7.07844	675	5	1403532	1405194					-	0	0	0	0	0	1
Ds71976	2.79611	10.1052	1.98139	2.75069	579	5	1405201	1406216				Uncharacterized conserved protein	-	0	0	0	0	0	1
Ds71978	10.5838	11.9284	17.5417	10.5527	654	5	1407042	1408239		SSCP	0.97		P:mycelium development; F:molecular_function; C:cellular_component	0	0	0	0	0	1
Ds24386	1.46094	3.31683	4.55248	5.71813	1764	5	1412504	1414518			0.998		F:molecular_function; P:biological_process; C:cellular_component	0	0	0	0	0	1
Ds97020	0.0500602	0	3.47644	0	330	5	1414741	1415070					-	0	0	0	0	0	1
Ds24387	0	0	0	2.13206	249	5	1416667	1416979		SSCP	0.999		-	0	0	0	0	0	1
Ds34790	3.53583	0	10.0634	6.51962	570	5	1417423	1417992				Prolyl 4-hydroxylase alpha subunit	P:oxidation-reduction process; F:oxidoreductase activity, acting on paired donors, with incorporation or reduction of molecular oxygen; F:iron ion binding; F:L-ascorbic acid binding; F:oxidoreductase activity, acting on paired donors, with incorporation or reduction of molecular oxygen, 2-oxoglutarate as one donor, and incorporation of one atom each of oxygen into both donors; F:oxidoreductase ac…	0	0	0	0	0	1
Ds93984	0.606233	0	0	3.24699	327	5	1419218	1419544					F:molecular_function; P:biological_process; C:cellular_component	0	0	0	0	0	1
Ds53464	1.62897	25.0842	2.45922	0.569007	933	5	1422288	1423547					-	0	0	0	0	0	1
Ds44582	2.9454	90.7116	4.44661	6.17306	258	5	1424874	1425497					-	0	0	0	0	0	1
Ds34793	2.34602	38.4674	7.9197	11.5182	1014	5	1425431	1426467			0.993	Zn-finger transcription factor	-	0	0	0	0	0	1
Ds34794	6.75812	0	11.5881	6.70307	396	5	1428372	1428767					-	0	0	0	0	0	1
Ds44583	5.04774	0	0	11.7974	180	5	1428678	1429220					-	0	0	0	0	0	1
Ds71983	8.42403	0	7.59752	7.03157	453	5	1428678	1430354					-	0	0	0	0	0	1
Ds71984	13.7982	0	13.1865	22.3744	261	5	1428678	1430354					-	0	0	0	0	0	1
Ds71986	82.7331	100.857	65.76	80.7075	1605	5	1431563	1433251			1	Thioredoxin/protein disulfide isomerase	P:cell redox homeostasis; F:electron carrier activity; F:protein disulfide isomerase activity; P:glycerol ether metabolic process; P:protein folding; F:protein disulfide oxidoreductase activity; F:isomerase activity; C:cellular_component	0	0	0	0	0	1
Ds172484	26.2893	26.004	35.0916	26.6483	1275	5	1433567	1435608				Uncharacterized conserved protein	-	0	0	0	0	0	1
Ds88524	21.5217	24.9205	21.0325	56.0377	1800	5	1435838	1437868				Molecular chaperones HSP70/HSC70, HSP70 superfamily	F:ATP binding; F:nucleotide binding	0	0	0	0	0	1
Ds71987	51.1723	25.052	36.8409	85.2414	1557	5	1438194	1439863					F:ATP binding; F:protein kinase activity; P:protein phosphorylation; F:transferase activity, transferring phosphorus-containing groups; F:molecular_function; P:biological_process; C:cellular_component	0	0	0	0	0	1
Ds172491	6.09243	13.8319	9.49241	8.15778	846	5	1440095	1444659					-	0	0	0	0	0	1
Ds71988	34.6858	30.0758	33.3417	34.9514	1686	5	1440095	1444659					-	0	0	0	0	0	1
Ds34800	1.3095	0	6.99528	4.31612	492	5	1444592	1445083					-	0	0	0	0	0	1
Ds71989	67.7344	117.231	35.5243	63.822	549	5	1444890	1446173					-	0	0	0	0	0	1
Ds88528	22.5642	59.1	96.5678	54.2204	891	5	1446192	1447370				SAM-dependent methyltransferases	F:methyltransferase activity; F:transferase activity; C:cytosol; P:methylation; F:arsenite methyltransferase activity	0	0	0	0	0	1
Ds44591	149.508	161.392	228.272	204.357	2151	5	1447824	1450322				Acyl-CoA synthetase	P:metabolic process; F:catalytic activity; F:ligase activity	0	0	0	0	0	1
Ds71994	18.1339	20.1755	31.6476	14.0348	870	5	1450915	1453360				Cytosine deaminase FCY1 and related enzymes	-	0	0	0	0	0	1
Ds71995	37.0052	69.5215	23.9277	44.6933	2637	5	1453794	1457169				Splicing coactivator SRm160/300, subunit SRm160 (contains PWI domain)	F:ATP binding; F:protein kinase activity; P:protein phosphorylation; F:transferase activity, transferring phosphorus-containing groups; F:kinase activity; P:phosphorylation	0	0	0	0	0	1
Ds71996	226.092	308.97	139.181	331.099	1698	5	1457200	1459523					-	0	0	0	0	0	1	translocation breakpoint
Ds34807	0.285084	1.77139	0	0.482183	1101	5	1460109	1461487					-	1	0	0	0	0	0
Ds44598	35.1702	38.3665	27.5836	34.812	915	5	1461557	1464937				Arylacetamide deacetylase	F:hydrolase activity; P:metabolic process; C:cellular_component	1	0	0	0	0	0
Ds24405	1.20803	0	1.3982	2.91161	1641	5	1467057	1468897				Amino acid transporters	C:integral to membrane; C:membrane; F:molecular_function; P:biological_process; C:cellular_component	1	0	0	0	0	0
Ds71998	159.647	34.2158	103.73	86.6895	741	5	1470235	1471772				Alkyl hydroperoxide reductase, thiol specific antioxidant and related enzymes	P:oxidation-reduction process; F:oxidoreductase activity; F:antioxidant activity	1	0	0	0	0	0
Ds24407	12.7169	2.03156	11.9503	5.53003	960	5	1471676	1473049					-	1	0	0	0	0	0
Ds24408	3.44632	0	0	2.40763	441	5	1473810	1474250					-	1	0	0	0	0	0
Ds71999	19.1622	20.0972	15.9337	24.0229	2232	5	1474495	1477510				Serine O-acetyltransferase	P:regulation of transcription, DNA-dependent; P:transcription from RNA polymerase II promoter; F:sequence-specific DNA binding RNA polymerase II transcription factor activity; F:zinc ion binding; P:regulation of transcription from RNA polymerase II promoter; C:nucleus; F:acetyltransferase activity; F:transferase activity	1	0	0	0	0	0
Ds72001	99.0662	100.015	45.3497	74.8682	936	5	1479841	1481449				Mitochondrial/chloroplast ribosomal protein L3	F:structural constituent of ribosome; P:translation; C:ribosome; C:intracellular; C:mitochondrion; C:ribonucleoprotein complex	1	0	0	0	0	0
Ds152185	11.2309	1.11701	1.97118	6.99331	1746	5	1481970	1483966	GT59	CAZY		Alpha-1,2 glucosyltransferase/transcriptional activator	C:integral to membrane; F:transferase activity, transferring hexosyl groups; F:transferase activity	1	0	0	0	0	0
Ds130638	29.9395	66.5456	6.02218	11.8439	762	5	1484228	1485062				Uncharacterized conserved protein	P:DNA replication; C:nucleus	1	0	0	0	0	0
Ds72002	107.862	48.1555	49.2636	33.0555	1863	5	1486071	1488209				Predicted unusual protein kinase	F:transferase activity, transferring phosphorus-containing groups; F:kinase activity; P:phosphorylation	1	0	0	0	0	0
Ds72003	22.5926	0	14.2956	16.5384	321	5	1488584	1489580					-	1	0	0	0	0	0
Ds88539	38.473	17.3103	16.4051	29.8426	2028	5	1489790	1492223				Nucleolar GTPase/ATPase p130	-	1	0	0	0	0	0
Ds72005	39.8724	45.6592	34.5319	68.062	897	5	1492652	1494838					F:nucleic acid binding; F:ribonuclease H activity; F:RNA binding; P:RNA-dependent DNA replication; F:zinc ion binding; F:RNA-directed DNA polymerase activity	1	0	0	0	0	0	ALP3 duplicn
Ds106329	22.2925	15.7029	24.016	29.0661	621	5	1494043	1494663					-	1	0	0	0	0	0
Ds88541	58.7031	5.03953	7.70746	24.9666	1935	5	1495805	1498087					F:ATP binding; F:nucleotide binding; F:nucleoside-triphosphatase activity; C:nucleosome; P:nucleosome assembly; F:DNA binding; P:mycelium development; F:hydrolase activity	1	0	0	0	0	0
Ds72008	7.42197	77.7293	8.31323	348.152	276	5	1498600	1499122					-	1	0	0	0	0	0
Ds34820	1.87225	0	1.2747	5.30883	900	5	1499117	1500016					-	1	0	0	0	0	0
Ds53489	6.23422	7.809	14.9289	17.5367	999	5	1500752	1501804					-	1	0	0	0	0	0
Ds172526	31.8974	47.259	60.3446	84.4017	1692	5	1501829	1504231				Acyl-CoA synthetase	P:metabolic process; F:catalytic activity; F:ligase activity	1	0	0	0	0	0
Ds34822	6.02402	0	10.266	27.3161	447	5	1505682	1506128					-	1	0	0	0	0	0
Ds72010	270.701	187.807	151.547	155.988	1620	5	1505739	1508115				Alanine-glyoxylate aminotransferase AGT1	C:mitochondrion; P:glycine biosynthetic process, by transamination of glyoxylate; F:alanine-glyoxylate transaminase activity; P:metabolic process; F:catalytic activity; F:pyridoxal phosphate binding; F:transferase activity; F:transaminase activity	1	0	0	0	0	0
Ds72011	186.104	73.5407	105.552	130.519	663	5	1508336	1509501				Membrane coat complex Retromer, subunit VPS29/PEP11	F:hydrolase activity, acting on ester bonds; P:biological_process; C:cellular_component	1	0	0	0	0	0
Ds34825	9.63659	1.92337	14.1423	6.28264	2028	5	1511529	1514131				Chromatin remodeling protein, contains PHD Zn-finger	P:positive regulation of apoptotic process; P:negative regulation of cell proliferation; C:nucleus; P:DNA replication; P:DNA damage response, signal transduction by p53 class mediator resulting in transcription of p21 class mediator; P:apoptotic process; F:metal ion binding; C:histone acetyltransferase complex; P:protein acetylation; F:methylated histone residue binding; P:histone H4-K12 acetylat…	1	0	0	0	0	0
Ds72012	6.09194	10.0015	4.2787	8.41493	2145	5	1514588	1517936				Ankyrin	F:nucleic acid binding; F:DNA binding	1	0	0	0	0	0
Ds24425	8.53526	4.64357	10.926	8.84806	420	5	1515055	1515474				FOG: Ankyrin repeat	F:nucleic acid binding; F:DNA binding; F:thiamine pyrophosphate binding; P:metabolic process; F:catalytic activity	1	0	0	0	0	0
Ds152208	32.8163	72.3278	38.0406	57.4429	2292	5	1518332	1521166				FOG: Zn-finger	F:metal ion binding; F:nucleic acid binding; C:cytoplasm; F:sequence-specific DNA binding; P:cellular response to calcium ion; C:nucleus	1	0	0	0	0	0
Ds44616	1.0658	0	0	0	186	5	1522123	1522606					F:fructose-bisphosphate aldolase activity; F:catalytic activity; P:glycolysis	1	0	0	0	0	0
Ds72014	0.890777	0	5.62366	0	204	5	1522123	1522606					F:fructose-bisphosphate aldolase activity; F:catalytic activity; P:glycolysis	1	0	0	0	0	0
Ds72015	17.7894	7.49394	11.0204	34.6783	1041	5	1522843	1525428			0.995	Predicted metal-dependent hydrolase of the TIM-barrel fold	P:metabolic process; F:catalytic activity; F:hydrolase activity; F:4-oxalmesaconate hydratase activity; F:lyase activity; C:cellular_component	1	0	0	0	0	0
Ds72016	7.87019	106.866	69.8463	50.0986	657	5	1526057	1526901				Glutathione S-transferase	F:GTP binding; P:oxidation-reduction process; F:oxidoreductase activity, acting on paired donors, with incorporation or reduction of molecular oxygen; F:heme binding; F:electron carrier activity; P:small GTPase mediated signal transduction; F:nucleotide binding; F:iron ion binding; F:transferase activity	1	0	0	0	0	0
Ds53498	12.5254	20.2103	25.7581	12.8366	579	5	1528229	1530787					F:nucleic acid binding	1	0	0	0	0	0
Ds24430	23.9288	11.82	18.541	13.9424	495	5	1530245	1530787					F:nucleic acid binding	1	0	0	0	0	0
Ds72017	119.326	148.219	93.2569	107.249	2079	5	1531785	1534456				FOG: Ankyrin repeat	-	1	0	0	0	0	0
Ds80138	24.7186	10.835	13.8092	13.2721	1080	5	1534506	1535638			0.285		-	1	0	0	0	0	0
Ds44620	25.2657	15.2965	17.9957	24.9827	255	5	1535882	1536531					-	1	0	0	0	0	0
Ds72018	14.562	0	4.24898	17.6961	270	5	1535882	1536531					-	1	0	0	0	0	0
Ds72019	5.25247	20.0031	5.88321	10.8899	585	5	1536788	1537725					-	1	0	0	0	0	0
Ds72020	5.69141	13.0893	2.5665	9.50127	447	5	1537848	1540613					-	1	0	0	0	0	0
Ds98148	32.8676	47.4031	39.8342	29.4935	288	5	1540620	1540907					-	1	0	0	0	0	0
Ds44623	1.83554	0	5.79407	2.68123	198	5	1541105	1542549					-	0	0	0	0	0	0
Ds53503	1.84597	0	2.17278	6.03277	528	5	1541661	1542549	GH18	CAZY	0.999		F:hydrolase activity, hydrolyzing O-glycosyl compounds; F:hydrolase activity; P:metabolic process; P:carbohydrate metabolic process; F:hydrolase activity, acting on glycosyl bonds; F:catalytic activity; F:cellulose binding; C:extracellular region; F:carbohydrate binding	0	0	0	0	0	0
Ds72022	9.41078	75.673	22.2566	30.4298	1134	5	1542583	1543793	GH18	CAZY	0.999	Chitinase	F:hydrolase activity, hydrolyzing O-glycosyl compounds; F:hydrolase activity; P:metabolic process; P:carbohydrate metabolic process; F:hydrolase activity, acting on glycosyl bonds; F:catalytic activity	0.819158	0	0	0	0	0
Ds34836	0.0372069	39.5331	0	1.19568	444	5	1544366	1544809					F:molecular_function; P:biological_process; C:cellular_component	1	0	0	0	0	0
Ds72023	69.5324	125.224	40.7485	378.581	732	5	1546889	1548353					P:regulation of transcription, DNA-dependent; P:transcription from RNA polymerase II promoter; F:sequence-specific DNA binding RNA polymerase II transcription factor activity; F:zinc ion binding; P:regulation of transcription from RNA polymerase II promoter; C:nucleus	1	0	0	0	0	0
Ds44626	2.18366	0	6.59325	9.15316	174	5	1550047	1551835					-	1	0	0	0	0	0
Ds72024	0.326664	5.50932	0	2.99934	354	5	1550047	1551835		SSCP			-	1	0	0	0	0	0
Ds44627	16.546	717.882	16.3113	4.19339	633	5	1556526	1558003				Chitinase	-	1	0	0	0	0	0
Ds72025	4.83445	33.5732	28.7255	72.2799	639	5	1559289	1560022				Reductases with broad range of substrate specificities	P:oxidation-reduction process; F:oxidoreductase activity; P:metabolic process; F:D-arabinitol 4-dehydrogenase activity; C:cellular_component; F:acetyltransferase activity; P:biological_process	1	0	0	0	0	0
Ds80142	35.953	3.97614	11.6945	15.1526	981	5	1560158	1562471					C:integral to membrane; C:membrane; P:transmembrane transport; P:transport; F:transporter activity	1	0	0	0	0	0
Ds72027	695.503	428.475	796.685	419.612	396	5	1563089	1563890				60S ribosomal protein L31	F:structural constituent of ribosome; P:translation; C:ribosome; C:intracellular	1	0	0	0	0	0
Ds130885	208.068	229.845	90.1344	176.348	1731	5	1564298	1566028			0.929	Protein phosphatase 2C/pyruvate dehydrogenase (lipoamide) phosphatase	P:metabolic process; F:catalytic activity	1	0	0	0	0	0
Ds88564	4.37817	1.92148	4.52109	5.05603	3045	5	1566355	1569866				Non-ribosomal peptide synthetase/alpha-aminoadipate reductase and related enzymes	F:kinase activity; P:phosphorylation; P:metabolic process; P:carbohydrate metabolic process; F:catalytic activity; F:ATP binding; P:sulfate assimilation; C:cellular_component; F:adenylylsulfate kinase activity; P:secondary metabolic process	1	0	0	0	0	0
Ds53513	6.35518	10.6574	8.77659	15.0852	915	5	1570750	1576485			0.969		C:integral to membrane; P:transmembrane transport; C:membrane; P:transport; F:transporter activity	1	0	0	0	0	0
Ds72028	26.8325	6.46222	28.1295	16.5351	1509	5	1570750	1576485				Synaptic vesicle transporter SVOP and related transporters (major facilitator superfamily)	C:integral to membrane; P:transmembrane transport; C:membrane; P:transport; F:transporter activity	1	0	0	0	0	0
Ds80148	5.23969	4.66858	10.9848	6.35408	1671	5	1570750	1578669					C:integral to membrane; P:transmembrane transport; C:membrane; P:transport; F:transporter activity	1	0	0	0	0	0
Ds24445	12.3687	0	17.6496	16.3349	195	5	1572388	1572634					-	1	0	0	0	0	0
Ds24446	10.5126	31.8231	10.6967	21.0373	429	5	1575003	1575431					-	1	0	0	0	0	0
Ds44632	10.2986	4.96259	2.91915	14.8593	393	5	1578678	1580730					-	1	0	0	0	0	0
Ds72029	7.93092	0	7.21526	7.79074	477	5	1578678	1580730					-	1	0	0	0	0	0
Ds72030	185.914	30.9571	166.924	221.201	756	5	1581017	1581877					F:methyltransferase activity; P:metabolic process; P:methylation	1	0	0	0	0	0
Ds72031	142.033	4.01296	140.453	66.0873	972	5	1582227	1583463				Aldo/keto reductase family proteins	P:oxidation-reduction process; P:tetrose metabolic process; F:oxidoreductase activity; F:alditol:NADP+ 1-oxidoreductase activity; F:glycerol dehydrogenase [NADP+] activity; P:galactose metabolic process; P:glycerol metabolic process; C:cellular_component; F:alcohol dehydrogenase (NADP+) activity	1	0	0	0	0	0
Ds80150	4.72346	11.5573	5.09878	3.14598	675	5	1585811	1587093					-	1	0	0	0	0	0
Ds72032	5.62134	0	0	11.0601	288	5	1586252	1587093					-	1	0	0	0	0	0
Ds24451	0.924619	0	2.8538	2.64121	804	5	1587763	1588566					-	1	0	0	0	0	0
Ds24452	1.70338	0	0	4.71896	1125	5	1588626	1590108				Halotolerance protein HAL3 (contains flavoprotein domain)	-	1	0	0	0	0	0
Ds152248	28.5164	42.566	22.7624	17.9068	504	5	1590357	1592295					-	1	0	0	0	0	0
Ds172587	44.4976	30.2841	29.6901	41.2177	966	5	1592523	1594292				Uncharacterized conserved protein	-	1	0	0	0	0	0
Ds72035	36.199	44.7343	14.0114	17.3956	3357	5	1595752	1600411				Predicted dual-specificity phosphatase	P:intracellular signal transduction; F:zinc ion binding	1	0	0	0	0	0
Ds24456	24.5923	48.9322	28.7834	19.6623	837	5	1602013	1602849					F:DNA binding	1	0	0	0	0	0
Ds107644	9.68757	0	7.08164	9.83117	162	5	1603057	1603218				FOG: Zn-finger	F:metal ion binding; P:regulation of transcription, DNA-dependent; F:nucleic acid binding; P:transcription, DNA-dependent; C:nucleus; F:sequence-specific DNA binding transcription factor activity	1	0	0	0	0	0
Ds172596	7.88786	7.68699	1.93788	4.48381	1776	5	1603586	1605361	GT22	CAZY		GPI-alpha-mannosyltransferase III (GPI10/PIG-B) involved in glycosylphosphatidylinositol anchor biosynthesis	F:transferase activity, transferring glycosyl groups; F:transferase activity; C:endoplasmic reticulum membrane; F:glutathione binding; P:GPI anchor biosynthetic process; C:integral to membrane; C:membrane; C:endoplasmic reticulum	1	0	0	0	0	0
Ds172597	1.55743	9.84999	0	0	594	5	1607235	1610542		SSCP	0.996		P:fatty acid beta-oxidation; C:peroxisome; P:fatty acid metabolic process; F:oxidoreductase activity, acting on the CH-CH group of donors; F:acyl-CoA oxidase activity; F:flavin adenine dinucleotide binding; F:acyl-CoA dehydrogenase activity; P:oxidation-reduction process; P:metabolic process	1	0	0	0	0	0
Ds44640	30.6965	105.122	86.7878	115.715	2115	5	1607235	1610542				Acyl-CoA oxidase	P:fatty acid beta-oxidation; C:peroxisome; P:fatty acid metabolic process; F:oxidoreductase activity, acting on the CH-CH group of donors; F:acyl-CoA oxidase activity; F:flavin adenine dinucleotide binding; F:acyl-CoA dehydrogenase activity; P:oxidation-reduction process; P:metabolic process	1	0	0	0	0	0
Ds129721	17.868	15.6921	19.7798	18.3063	870	5	1611623	1612492					F:GTP binding; P:small GTPase mediated signal transduction; F:nucleotide binding; C:membrane; C:intracellular	1	0	0	0	0	0
Ds72037	181.217	150.516	88.538	87.6088	1218	5	1613991	1616030	GT62	CAZY			F:transferase activity	1	0	0	0	0	0
Ds72038	100.356	16.0024	118.841	58.261	975	5	1616487	1618304					F:metal ion binding	1	0	0	0	0	0
Ds72039	1779.92	1733.05	1161.75	629.444	1185	5	1619875	1622017			0.999		-	1	0	0	0	0	0
Ds44644	217.184	40.9154	13.3709	21.0373	429	5	1623982	1624587					-	1	0	0	0	0	0
Ds24464	5.74604	12.1137	2.37521	4.39655	483	5	1624917	1625399					-	1	0	0	0	0	0
Ds72040	84.2893	128.025	66.5058	44.3534	1173	5	1626344	1627691		metallopeptidase		Fatty acid desaturase	P:lipid metabolic process; P:oxidation-reduction process; F:oxidoreductase activity, acting on paired donors, with incorporation or reduction of molecular oxygen; C:integral to membrane; P:fatty acid biosynthetic process	1	0	0	0	0	0
Ds72041	14.2564	27.9184	18.7685	16.2848	489	5	1627998	1628984					-	1	0	0	0	0	0
Ds152278	10.9311	9.70298	2.8538	9.24424	402	5	1629306	1632185			0.948		C:integral to membrane; P:transmembrane transport	1	0	0	0	0	0
Ds44647	25.2765	30.4055	5.96183	24.4356	1347	5	1629306	1632185				Uncharacterized conserved protein	C:integral to membrane; P:transmembrane transport	1	0	0	0	0	0
Ds24468	116.245	143.022	149.139	100.868	300	5	1631756	1632162					-	1	0	0	0	0	0
Ds72042	13.9105	4.53031	13.3243	8.01566	861	5	1632583	1636013				Uncharacterized conserved protein	P:biological_process	1	0	0	0	0	0
Ds130803	28.3489	81.8644	28.3266	16.3853	810	5	1633728	1634537				Predicted hydrolase/acyltransferase (alpha/beta hydrolase superfamily)	-	1	0	0	0	0	0
Ds24470	41.4061	79.0176	59.1571	102.657	543	5	1634944	1635486				C-type lectin	-	1	0	0	0	0	0
Ds152286	42.7724	67.2777	36.9069	39.7134	2580	5	1637387	1640556				mRNA-binding protein Encore	F:nucleic acid binding	1	0	0	0	0	0
Ds72044	37.1226	9.88745	21.8104	24.8957	789	5	1640692	1642449				Predicted C3H1-type Zn-finger protein	F:nucleic acid binding; F:zinc ion binding; P:biological_process; C:cellular_component	1	0	0	0	0	0
Ds34867	0.0483037	0	0	1.55229	342	5	1643105	1643446					-	1	0	0	0	0	0
Ds152287	22.6723	106.574	50.6342	60.2516	2379	5	1644564	1647725				Protein involved in vacuolar polyphosphate accumulation, contains SPX domain	-	1	0	0	0	0	0
Ds53535	3.97062	6.16793	9.43323	23.8411	1581	5	1647852	1649494			1	Acetylcholinesterase/Butyrylcholinesterase	F:hydrolase activity; F:molecular_function; P:biological_process; F:triglyceride lipase activity; F:retinyl-palmitate esterase activity; C:cellular_component; F:cholinesterase activity; F:carboxylesterase activity; F:methyl jasmonate esterase activity; F:methyl salicylate esterase activity; F:methyl indole-3-acetate esterase activity	1	0	0	0	0	0
Ds72045	774.102	364.225	440.953	449.032	921	5	1649810	1651659				Porin/voltage-dependent anion-selective channel protein	C:mitochondrial outer membrane; P:anion transport; F:voltage-gated anion channel activity; P:transmembrane transport; P:regulation of anion transport	1	0	0	0	0	0
Ds72046	21.7847	3.17122	0	6.9058	615	5	1653243	1654078					F:metal ion binding; P:oxidation-reduction process; F:oxidoreductase activity, acting on paired donors, with incorporation or reduction of molecular oxygen; F:heme binding; F:oxidoreductase activity; F:electron carrier activity; F:iron ion binding; F:monooxygenase activity	1	0	0	0	0	0
Ds72047	192.084	121.676	75.6637	239.418	561	5	1654729	1655752				Predicted member of the intramitochondrial sorting protein family	F:molecular_function	1	0	0	0	0	0
Ds34871	0.26222	0	0	0.766065	693	5	1656951	1657886					-	1	0	0	0	0	0
Ds34872	59.5044	33.2674	17.9381	78.1044	1407	5	1658543	1660350				Predicted protein carboxyl methylase	F:methyltransferase activity; F:transferase activity; P:metabolic process; P:methylation; C:cellular_component	0.612832	0	0	0	0	0
Ds72050	321.378	1184.38	202.742	136.535	2088	5	1659601	1663709				Growth factor receptor-bound proteins (GRB7, GRB10, GRB14)	-	0.0121684	0	0	0	0	0
Ds72051	2.72978	0	3.26845	0	351	5	1664670	1665768		SSCP			-	0.424932	0	0	0	0	0
Ds62869	0.810619	0	0	0	591	5	1666774	1667364					-	1	0	0	0	0	0
Ds72052	12.0949	0	6.82872	0	168	5	1667384	1667815					-	1	0	0	0	0	0
Ds53542	24.3147	7.68699	6.4596	14.6471	1776	5	1668533	1670506				DNA repair and recombination protein RAD52/RAD22	P:DNA repair; P:DNA recombination; F:molecular_function; C:cellular_component; P:response to DNA damage stimulus; C:nucleus; P:response to stress	1	0	0	0	0	0
Ds152310	66.9682	105.95	65.3483	75.0405	1896	5	1670973	1673132			0.953	Serine carboxypeptidases (lysosomal cathepsin A)	P:proteolysis; F:serine-type carboxypeptidase activity; C:integral to membrane; C:membrane; F:hydrolase activity; P:apoptotic process; C:Golgi apparatus; F:peptidase activity; F:carboxypeptidase activity	1	0	0	0	0	0
Ds24482	1.40475	0	0	10.8344	294	5	1674090	1674443					-	1	0	0	0	0	0
Ds24483	26.8058	8.17735	7.21526	13.912	954	5	1675065	1676172				Serine/threonine protein kinase and endoribonuclease ERN1/IRE1, sensor of the unfolded protein response pathway	F:ATP binding; F:protein kinase activity; P:protein phosphorylation; F:transferase activity, transferring phosphorus-containing groups; F:kinase activity; P:phosphorylation; F:protein serine/threonine kinase activity	1	0	0	0	0	0
Ds44663	5.80698	0	13.9058	0	165	5	1676920	1677629					-	1	0	0	0	0	0
Ds72056	8.61142	0	12.2045	1.88257	282	5	1676920	1677629					-	1	0	0	0	0	0
Ds34877	0	0	0	0	2199	5	1678145	1681611				Beta, beta-carotene 15,15'-dioxygenase and related enzymes	-	1	0	0	0	0	0
Ds53545	2.50655	3.06651	22.5477	36.3104	1272	5	1683444	1684769					F:oxidoreductase activity, acting on paired donors, with incorporation or reduction of molecular oxygen, NAD(P)H as one donor, and incorporation of two atoms of oxygen into one donor; F:iron ion binding; P:oxidation-reduction process; P:aromatic compound catabolic process; F:2 iron, 2 sulfur cluster binding; F:oxidoreductase activity; P:cellular aromatic compound metabolic process; F:iron-sulfur …	1	0	0	0	0	0
Ds44664	13.7827	9.88455	19.6795	47.6036	2565	5	1685672	1689103				Dimethylglycine dehydrogenase precursor	P:glycine catabolic process; P:oxidation-reduction process; F:oxidoreductase activity; C:cytoplasm; F:aminomethyltransferase activity	1	0	0	0	0	0
Ds53547	1.52088	3.09571	1.82099	26.9655	630	5	1689959	1691006					-	1	0	0	0	0	0
Ds72059	1.90614	0	0	51.0465	312	5	1691132	1691683					-	1	0	0	0	0	0
Ds172659	6.78682	6.21114	7.30717	23.1064	1884	5	1692668	1695042				Acyl-CoA synthetase	P:lipid metabolic process; P:metabolic process; F:catalytic activity; F:acetoacetate-CoA ligase activity	1	0	0	0	0	0
Ds24489	3.28209	0	2.53251	8.78946	906	5	1695486	1696391					F:ATP binding	1	0	0	0	0	0
Ds129687	7.821	9.42173	1.84738	7.69396	621	5	1696692	1697312					F:hydrolase activity, hydrolyzing O-glycosyl compounds; P:carbohydrate metabolic process; F:catalytic activity	1	0	0	0	0	0
Ds72061	49.6493	10.5923	45.1725	33.8785	1473	5	1697006	1699151				Translation initiation factor 2B, beta subunit (eIF-2Bbeta/GCD7)	P:cellular metabolic process; P:translational initiation; F:translation initiation factor activity	1	0	0	0	0	0
Ds72062	60.2986	40.1456	47.9915	61.3371	1506	5	1699336	1701423				TFIIF-interacting CTD phosphatase, including NLI-interacting factor (involved in RNA polymerase II regulation)	F:phosphatase activity; P:dephosphorylation	1	0	0	0	0	0
Ds80177	3.7951	3.29442	1.29192	2.98921	1776	5	1702818	1704711				FOG: Low-complexity	-	1	0	0	0	0	0
Ds152334	4.99607	25.8318	0	14.0631	453	5	1705894	1707362					F:molecular_function; P:biological_process; C:cellular_component	1	0	0	0	0	0
Ds80178	12.13	56.8269	14.708	30.9373	858	5	1705894	1707518					F:molecular_function; P:biological_process; C:cellular_component	1	0	0	0	0	0
Ds34886	30.3734	47.9021	169.065	24.8366	855	5	1708211	1709179				Aldo/keto reductase family proteins	P:oxidation-reduction process; F:oxidoreductase activity; C:nucleus; F:aldo-keto reductase (NADP) activity; F:alditol:NADP+ 1-oxidoreductase activity; C:cytoplasm; P:arabinose catabolic process; P:cellular response to oxidative stress; P:D-xylose catabolic process	1	0	0	0	0	0
Ds24495	28.1988	30.1787	15.9029	18.1411	3102	5	1710270	1713371					F:RNA polymerase II transcription cofactor activity; C:mediator complex; P:regulation of transcription from RNA polymerase II promoter; P:regulation of transcription, DNA-dependent; P:transcription, DNA-dependent; C:nucleus	1	0	0	0	0	0
Ds130457	47.5727	78.1907	116.957	165.407	873	5	1713636	1714651				Reductases with broad range of substrate specificities	P:oxidation-reduction process; F:oxidoreductase activity; P:metabolic process	1	0	0	0	0	0
Ds24497	2.51079	0	0	4.58448	579	5	1715725	1716303					-	1	0	0	0	0	0
Ds152345	14.0812	11.1446	18.5741	13.1457	1050	5	1716567	1717914					P:penicillin biosynthetic process; F:transferase activity; F:transferase activity, transferring acyl groups	1	0	0	0	0	0
Ds44672	6.42439	0	6.37348	11.7974	180	5	1718113	1719166					-	1	0	0	0	0	0
Ds72065	12.9982	0	22.2331	16.4615	258	5	1718113	1719166					-	1	0	0	0	0	0
Ds72066	3.60048	6.25096	7.35401	18.717	312	5	1718113	1719166					-	1	0	0	0	0	0
Ds72067	6.584	0	12.4698	11.5409	276	5	1719307	1719800					-	1	0	0	0	0	0
Ds152349	79.9025	54.175	63.7348	64.432	2340	5	1720105	1724672				Vesicle coat complex COPII, subunit SEC23	C:COPII vesicle coat; P:ER to Golgi vesicle-mediated transport; F:zinc ion binding; P:intracellular protein transport; P:protein transport; P:transport; C:membrane; C:Golgi membrane; C:cytoplasm; C:Golgi apparatus; C:cytoplasmic vesicle; C:endoplasmic reticulum membrane; C:ER to Golgi transport vesicle membrane; F:metal ion binding; C:endoplasmic reticulum; P:vesicle-mediated transport	1	0	0	0	0	0
Ds72070	8.52246	55.8399	11.4512	161.343	3807	5	1725059	1730449				Ras1 guanine nucleotide exchange factor	P:regulation of small GTPase mediated signal transduction; P:small GTPase mediated signal transduction; C:intracellular; F:guanyl-nucleotide exchange factor activity	1	0	0	0	0	0
Ds72071	81.2451	79.5576	38.33	59.812	2574	5	1730894	1734742				Zn-finger protein	F:metal ion binding; F:zinc ion binding; F:structural constituent of ribosome; P:translation; C:ribosome; C:intracellular	1	0	0	0	0	0
Ds44679	27.0515	56.86	31.217	34.8247	2058	5	1734975	1739456				FOG: Ankyrin repeat	P:lipid metabolic process; P:proteolysis; F:phosphoric diester hydrolase activity; F:aspartic-type endopeptidase activity; F:glycerophosphodiester phosphodiesterase activity; P:glycerol metabolic process; F:transferase activity, transferring phosphorus-containing groups	1	0	0	0	0	0
Ds130400	9.66256	30.6651	3.60763	15.025	318	5	1738655	1739024				Protein involved in vacuolar polyphosphate accumulation, contains SPX domain	P:lipid metabolic process; P:proteolysis; F:phosphoric diester hydrolase activity; F:aspartic-type endopeptidase activity; F:glycerophosphodiester phosphodiesterase activity; P:glycerol metabolic process; F:kinase activity; P:phosphorylation	1	0	0	0	0	0
Ds172696	7.51136	15.9301	10.7092	10.9439	2571	5	1740017	1744463			0.997	Alternative splicing factor SRp55/B52/SRp75 (RRM superfamily)	F:calcium ion binding; C:integral to membrane; C:membrane; F:N-acetyltransferase activity	1	0	0	0	0	0
Ds72074	7.2748	0	17.5417	6.49399	327	5	1740017	1740594					-	1	0	0	0	0	0
Ds34892	2.22608	0	2.71212	1.25504	423	5	1745067	1745489					-	1	0	0	0	0	0
Ds172697	51.3951	27.4304	9.68123	21.6535	711	5	1746501	1747961				Putative N2,N2-dimethylguanosine tRNA methyltransferase	-	1	0	0	0	0	0
Ds44684	163.488	96.9092	97.3836	120.905	483	5	1748609	1750518					-	1	0	0	0	0	0
Ds72077	197.101	33.5732	102.335	135.421	639	5	1748609	1750518					-	1	0	0	0	0	0
Ds72078	129.99	94.315	39.6278	50.4293	579	5	1750724	1751909					F:molecular_function; P:biological_process; C:cellular_component	1	0	0	0	0	0
Ds53565	3.78109	12.245	9.16733	43.9373	1752	5	1752262	1754121					-	1	0	0	0	0	0
Ds72080	33.8534	80.4247	17.0835	37.7031	1746	5	1755255	1757495					-	1	0	0	0	0	0
Ds24509	5.46073	14.4467	6.37348	12.289	1080	5	1757974	1759053					-	1	0	0	0	0	0
Ds72081	4.01417	12.1514	0	13.2307	321	5	1759356	1760106					-	1	0	0	0	0	0
Ds130307	14.2874	0	5.16768	2.39137	222	5	1761581	1761802					-	1	0	0	0	0	0
Ds88624	40.4106	38.3794	24.8796	113.426	2490	5	1762641	1766312					-	1	0	0	0	0	0
Ds80191	4.41325	1.17346	0.690268	2.87482	1662	5	1767549	1769262					-	1	0	0	0	0	0
Ds34901	96.6109	37.4403	43.046	46.3249	1146	5	1769723	1770976				Acyl-CoA thioesterase	-	1	0	0	0	0	0
Ds24515	22.4918	45.7817	18.8511	14.9545	426	5	1771554	1772027					-	1	0	0	0	0	0
Ds72084	198.405	229.803	90.7109	156.796	1290	5	1771576	1774722				Casein kinase (serine/threonine/tyrosine protein kinase)	C:fungal-type vacuole membrane; P:cytokinesis; F:protein serine/threonine kinase activity; P:endocytosis; F:protein kinase activity; C:mitochondrion; C:fungal-type vacuole; P:protein phosphorylation; P:cell morphogenesis; F:nucleotide binding; F:ATP binding; C:mating projection; C:endoplasmic reticulum; F:transferase activity, transferring phosphorus-containing groups; P:vesicle-mediated transpor…	1	0	0	0	0	0
Ds72085	305.434	37.362	60.6579	81.7682	1305	5	1775822	1777461				Branched chain aminotransferase BCAT1, pyridoxal phosphate enzymes type IV superfamily	F:transferase activity; P:branched-chain amino acid biosynthetic process; P:branched-chain amino acid metabolic process; F:transaminase activity; F:branched-chain-amino-acid transaminase activity; F:catalytic activity; P:metabolic process; F:L-isoleucine transaminase activity; F:L-valine transaminase activity; P:cellular amino acid biosynthetic process; F:L-leucine transaminase activity	1	0	0	0	0	0
Ds72086	11.7053	20.1306	9.05521	12.8933	1647	5	1778036	1780704				Predicted transporter (major facilitator superfamily)	F:transmembrane transporter activity; F:substrate-specific transmembrane transporter activity; C:integral to membrane; C:membrane; P:transmembrane transport; P:transport; F:transporter activity; P:carbohydrate transport	1	0	0	0	0	0
Ds88629	28.0135	27.0875	43.3197	28.3414	2304	5	1780962	1783481				Predicted ATPase	F:metalloendopeptidase activity; F:hydrolase activity; F:nucleotide binding; F:nucleoside-triphosphatase activity; F:ATP binding; F:metallopeptidase activity; F:peptidase activity; P:proteolysis; F:metal ion binding	1	0	0	0	0	0
Ds72087	14.6661	34.3287	15.1449	47.8905	909	5	1783642	1786170					-	1	0	0	0	0	0
Ds53576	30.1434	33.7714	17.0275	22.3253	3234	5	1786619	1790567				Nuclear exosomal RNA helicase MTR4, DEAD-box superfamily	F:helicase activity; P:U5 snRNA 3'-end processing; P:U4 snRNA 3'-end processing; F:hydrolase activity; F:nucleic acid binding; F:poly(A) RNA binding; C:TRAMP complex; F:hydrolase activity, acting on acid anhydrides, in phosphorus-containing anhydrides; F:ATP binding; P:exonucleolytic trimming to generate mature 3'-end of 5.8S rRNA from tricistronic rRNA transcript (SSU-rRNA, 5.8S rRNA, LSU-rRNA);…	1	0	0	0	0	0
Ds152397	9.39134	37.0603	46.325	8.82704	1263	5	1793814	1795208				Glycolate oxidase	P:oxidation-reduction process; F:oxidoreductase activity; F:catalytic activity; F:FMN binding; F:monooxygenase activity	1	0	0	0	0	0
Ds34911	3.25961	5.69264	1.67429	1.85949	3426	5	1795748	1799303			0.996	von Willebrand factor and related coagulation proteins	-	1	0	0	0	0	0
Ds72089	14.853	28.1124	15.5031	12.196	2220	5	1799818	1802333					-	1	0	0	0	0	0
Ds152403	11.2919	4.69951	8.2932	14.0716	1245	5	1803365	1804814					F:acid phosphatase activity	1	0	0	0	0	0
Ds72090	73.9116	3628.64	134.072	495.632	1506	5	1805866	1807788			0.992	RNA polymerase II, large subunit	P:oxidation-reduction process; F:oxidoreductase activity; F:transition metal ion binding	1	0	0	0	0	0
Ds72091	7.91577	0	13.6574	14.2201	336	5	1808722	1810157					-	1	0	0	0	0	0
Ds53582	28.0632	0	32.7195	17.98	561	5	1812033	1812602					-	1	0	0	0	0	0
Ds72092	922.218	1366.88	2260.13	1146.84	468	5	1812682	1813619					F:molecular_function; P:biological_process; C:cellular_component	1	0	0	0	0	0
Ds72093	12.0265	0	30.5927	12.7412	375	5	1814038	1815144					-	1	0	0	0	0	0
Ds131036	2.49916	0	0	2.72248	390	5	1815620	1816009				Ubiquitin-conjugating enzyme	F:acid-amino acid ligase activity; P:N-terminal protein myristoylation; F:transferase activity; F:glycylpeptide N-tetradecanoyltransferase activity; F:transferase activity, transferring acyl groups	1	0	0	0	0	0
Ds80207	1.39359	0	0.672071	1.86602	1707	5	1816977	1818799					F:acid-amino acid ligase activity; P:N-terminal protein myristoylation; F:transferase activity; F:glycylpeptide N-tetradecanoyltransferase activity; F:transferase activity, transferring acyl groups	0	0	0	0	0	0
Ds72094	18.7092	3.91626	66.8063	45.8393	498	5	1820267	1820835					P:acyl-CoA metabolic process; F:acyl-CoA hydrolase activity	0	0	0	0	0	0
Ds53585	98.9182	52.1978	53.0348	103.335	411	5	1820813	1822084				Dynein light chain	-	0	0	0	0	0	0
Ds172753	116.784	78.0119	79.541	103.345	375	5	1822535	1823581				Component of vacuolar transporter chaperone (Vtc) involved in vacuole fusion	P:polyphosphate metabolic process; P:microautophagy; F:mRNA binding; P:vacuolar transport; C:endoplasmic reticulum; C:intrinsic to vacuolar membrane; P:vacuole fusion, non-autophagic; C:vacuolar transporter chaperone complex	0	0	0	0	0	0
Ds72098	64.833	64.7483	35.394	43.6172	2982	5	1823584	1827860				Protein interacting with poly(A)-binding protein	-	0	0	0	0	0	0
Ds72099	36.4552	43.6776	20.1072	29.9817	3081	5	1828195	1831983					F:actin binding	0	0	0	0	0	0
Ds53590	36.3788	104.892	13.5606	79.6953	1692	5	1834657	1840397				Lysyl hydroxylase	P:rRNA processing; C:ribonucleoprotein complex; C:nucleus; F:nucleic acid binding	1	0	0	0	0	0
Ds72100	67.7768	64.6406	40.7396	37.7048	2112	5	1834657	1840397				U3 small nucleolar ribonucleoprotein (snoRNP) subunit - Mpp10p	P:rRNA processing; C:ribonucleoprotein complex; C:nucleus; F:nucleic acid binding	1	0	0	0	0	0
Ds72101	550.538	65.8637	171.474	221.782	1599	5	1840604	1842692					-	1	0	0	0	0	0
Ds172765	15.2207	1.17985	18.0447	19.591	1653	5	1843409	1845133					F:molecular_function; P:biological_process; C:cellular_component	1	0	0	0	0	0
Ds72102	60.8946	84.4285	99.3269	141.339	462	5	1845830	1847651					-	1	0	0	0	0	0
Ds152436	34.19	57.7866	5.09878	36.1787	675	5	1847442	1848202					F:hydrolase activity; P:biological_process; C:cellular_component	1	0	0	0	0	0
Ds24540	14.8883	0	0	3.27706	324	5	1848965	1849352					P:oxidation-reduction process; F:oxidoreductase activity; P:metabolic process	1	0	0	0	0	0
Ds53595	61.4994	15.6274	20.2235	19.5678	1248	5	1849494	1851334				SAM-dependent methyltransferases	F:methyltransferase activity; F:transferase activity; P:methylation; P:metabolic process; F:molecular_function; P:biological_process; C:cellular_component	1	0	0	0	0	0
Ds129879	159	125.458	77.1526	102.969	1026	5	1852344	1853532				Septin CDC10 and related P-loop GTPases	F:GTPase activity; F:GTP binding; P:GTP catabolic process; F:structural molecule activity; P:cell cycle; F:protein complex scaffold; P:exit from mitosis; C:mating projection base; C:spindle microtubule; C:septin complex; F:nucleotide binding; C:meiotic spindle; C:mating projection tip; C:prospore membrane; C:ascospore-type prospore; P:septin ring assembly; C:septin filament array; F:1-phosphatidy…	1	0	0	0	0	0
Ds44710	108.11	40.4017	45.3705	35.9921	531	5	1853858	1855894			0.972	Mitochondrial ribosomal protein L32	F:structural constituent of ribosome; P:translation; C:large ribosomal subunit; C:ribosome	1	0	0	0	0	0
Ds72104	212.23	49.5314	43.7038	53.5939	1575	5	1856683	1858905				AAA+-type ATPase	F:ATP binding; F:nucleotide binding; F:nucleoside-triphosphatase activity; C:proteasome complex	1	0	0	0	0	0
Ds72105	288.962	206.982	159.48	153.155	669	5	1859153	1860093			0.999	emp24/gp25L/p24 family of membrane trafficking proteins	C:integral to membrane; C:membrane; P:transport; C:mitochondrion; P:ER to Golgi vesicle-mediated transport; C:ER to Golgi transport vesicle; F:molecular_function	1	0	0	0	0	0
Ds53599	18.7347	0	4.23331	0	813	5	1860571	1861587					-	1	0	0	0	0	0
Ds152447	52.7538	31.4248	31.1935	19.7812	993	5	1863331	1864411				FOG: WD40 repeat	F:structural constituent of ribosome; P:translation; C:large ribosomal subunit; F:kinase activity; P:phosphorylation	1	0	0	0	0	0
Ds34936	0.914457	0	0	0	831	5	1864512	1865342					-	1	0	0	0	0	0
Ds72106	21.6544	46.1219	25.8384	22.1201	888	5	1865500	1868523					F:N-acetyltransferase activity; F:transferase activity; P:N-terminal protein amino acid acetylation; P:histone acetylation; C:cytosolic ribosome; F:peptide alpha-N-acetyltransferase activity; P:biological_process; C:cellular_component	1	0	0	0	0	0
Ds130535	163.533	60.0932	67.4839	69.1487	714	5	1867664	1868505				Subunit of the major N alpha-acetyltransferase	F:N-acetyltransferase activity; F:transferase activity; P:N-terminal protein amino acid acetylation; P:histone acetylation; C:cytosolic ribosome; F:peptide alpha-N-acetyltransferase activity; P:biological_process; C:cellular_component	1	0	0	0	0	0
Ds24551	1.33077	0	0	1.47468	360	5	1871721	1872080					-	1	0	0	0	0	0
Ds72107	10.2749	9.0796	8.54544	8.40318	1074	5	1872053	1873673					-	1	0	0	0	0	0
Ds72108	263.498	576.576	193.481	301.255	504	5	1873998	1876688			0.999		-	1	0	0	0	0	0
Ds88654	19.7079	55.1254	30.1902	31.0458	1026	5	1876972	1878177				Flavonol reductase/cinnamoyl-CoA reductase	P:cellular metabolic process; F:catalytic activity; F:coenzyme binding	1	0	0	0	0	0
Ds24555	1.52815	0	1.82971	0.846704	627	5	1879228	1879854					-	1	0	0	0	0	0
Ds24556	2.64604	4.22143	3.72476	1.72365	924	5	1879985	1880967					-	1	0	0	0	0	0
Ds34942	1.20144	0	2.78115	1.93048	1650	5	1881664	1883313					-	1	0	0	0	0	0
Ds24558	0.279998	0	0	0.749835	708	5	1883785	1884816					-	1	0	0	0	0	0
Ds44718	51.0786	59.7793	43.955	40.6807	261	5	1885859	1886688					C:integral to membrane	1	0	0	0	0	0
Ds131045	53.5706	8.02592	33.0477	32.7706	243	5	1886266	1886572		SSCP	0.956	Uncharacterized conserved protein	C:integral to membrane	1	0	0	0	0	0
Ds72112	69.3109	23.3569	27.4785	22.2526	501	5	1886881	1887645				Transcription initiation factor IID subunit	P:transcription from RNA polymerase II promoter; F:protein heterodimerization activity; P:translational initiation; F:translation initiation factor activity	1	0	0	0	0	0
Ds152462	182.852	209.162	123.036	120.026	1035	5	1887667	1889035				Translation initiation factor 3, subunit f (eIF-3f)	C:eukaryotic translation initiation factor 3 complex; P:regulation of translational initiation; P:translational initiation; C:cytoplasm; P:translation; C:eukaryotic 43S preinitiation complex; P:formation of translation preinitiation complex; F:translation initiation factor activity; C:eukaryotic 48S preinitiation complex; F:molecular_function; C:cellular_component; P:biological_process	1	0	0	0	0	0
Ds172799	36.1962	23.1207	35.2008	17.3999	1434	5	1889240	1891387				Uncharacterized conserved protein	P:rRNA processing; C:ribonucleoprotein complex; P:ribosome biogenesis; C:nucleus; C:nucleolus; F:molecular_function; P:biological_process	1	0	0	0	0	0
Ds172802	8.054	1.80083	61.4396	97.5492	1083	5	1893035	1894117				Alcohol dehydrogenase, class III	F:metal ion binding; P:oxidation-reduction process; F:cofactor binding; F:oxidoreductase activity; F:oxidoreductase activity, acting on the CH-OH group of donors, NAD or NADP as acceptor; F:zinc ion binding	1	0	0	0	0	0
Ds72114	8.15554	15.4052	11.7804	27.257	1266	5	1896042	1897597					-	1	0	0	0	0	0
Ds88661	9.29101	6.68827	5.50794	2.54882	1458	5	1897984	1900272				ATP-dependent DNA helicase	F:helicase activity; F:nucleic acid binding; F:ATP binding; F:hydrolase activity; P:DNA recombination; F:ATP-dependent helicase activity	1	0	0	0	0	0
Ds53612	13.2371	0	2.45134	9.07493	468	5	1899293	1900338					F:helicase activity; F:nucleic acid binding; F:ATP binding; F:hydrolase activity; P:DNA recombination; F:ATP-dependent helicase activity	1	0	0	0	0	0
Ds172810	7.87425	0	5.2079	6.19708	1542	5	1900747	1902703			0.919	Cytochrome P450 CYP2 subfamily	P:oxidation-reduction process; F:oxidoreductase activity, acting on paired donors, with incorporation or reduction of molecular oxygen; F:heme binding; F:electron carrier activity; F:iron ion binding; F:monooxygenase activity; F:metal ion binding; F:oxidoreductase activity	1	0	0	0	0	0
Ds129796	8.06731	0	6.29479	4.36941	729	5	1902673	1903401				Predicted histone tail methylase containing SET domain	-	1	0	0	0	0	0
Ds34950	0.970126	0	0.641625	1.78149	1788	5	1904965	1906978					-	1	0	0	0	0	0
Ds72116	54.0385	59.8452	18.807	17.8523	2379	5	1907627	1910350					-	1	0	0	0	0	0
Ds72117	130.95	81.5456	74.6163	74.6073	861	5	1912268	1913495					F:structural constituent of ribosome; C:mitochondrial small ribosomal subunit; C:ribosome; C:mitochondrion; C:ribonucleoprotein complex	1	0	0	0	0	0
Ds72118	50.7629	74.324	29.3309	32.7801	2073	5	1913693	1915832				FOG: PPR repeat	-	1	0	0	0	0	0
Ds72119	109.946	48.584	106.149	124.377	1686	5	1916085	1918082	GT4	CAZY	0.982	Glycosyltransferase	P:biosynthetic process; F:transferase activity; F:GDP-Man:Man3GlcNAc2-PP-Dol alpha-1,2-mannosyltransferase activity; F:transferase activity, transferring glycosyl groups	1	0	0	0	0	0
Ds130544	14.6287	3.28333	7.72543	9.83117	1188	5	1918352	1919689					C:integral to membrane; P:protein insertion into membrane; C:membrane	1	0	0	0	0	0
Ds72120	5.55103	5.24274	0	12.844	372	5	1919344	1920144					C:integral to membrane; P:protein insertion into membrane; C:membrane	1	0	0	0	0	0
Ds34957	0.490468	0	3.09643	0.716442	741	5	1922146	1922943					-	1	0	0	0	0	0
Ds172825	26.0867	23.9668	14.098	19.164	1302	5	1923225	1925254					P:regulation of transcription, DNA-dependent; P:transcription from RNA polymerase II promoter; F:sequence-specific DNA binding RNA polymerase II transcription factor activity; F:zinc ion binding; P:regulation of transcription from RNA polymerase II promoter; C:nucleus; F:sequence-specific DNA binding transcription factor activity	1	0	0	0	0	0
Ds130507	2.9651	0	9.80535	3.02498	351	5	1926055	1926455				Reductases with broad range of substrate specificities	P:oxidation-reduction process; F:oxidoreductase activity; P:metabolic process; F:3-oxoacyl-[acyl-carrier-protein] reductase (NADPH) activity	1	0	0	0	0	0
Ds152496	85.9788	63.3671	106.301	84.328	831	5	1927798	1928709				Molecular chaperone (DnaJ superfamily)	-	1	0	0	0	0	0
Ds72122	120.417	19.1206	33.7419	37.7344	408	5	1929216	1930733					-	1	0	0	0	0	0
Ds24579	0.395347	0	5.88321	0	585	5	1932572	1933211					-	1	0	0	0	0	0
Ds24580	1.81216	0	0.811908	1.12714	1413	5	1933460	1935060					P:oxidation-reduction process; F:oxidoreductase activity, acting on paired donors, with incorporation or reduction of molecular oxygen, 2-oxoglutarate as one donor, and incorporation of one atom each of oxygen into both donors; F:oxidoreductase activity; F:oxidoreductase activity, acting on paired donors, with incorporation or reduction of molecular oxygen; F:iron ion binding; F:L-ascorbic acid b…	0.630231	0	0	0	0	0
Ds72123	343.134	282.767	236.285	209.332	738	5	1936218	1937469				Activating transcription factor 4	P:regulation of transcription, DNA-dependent; F:sequence-specific DNA binding; F:sequence-specific DNA binding transcription factor activity	1	0	0	0	0	0
Ds24582	1.10132	0	0.484062	2.46402	2370	5	1939597	1941966				Nucleolar GTPase/ATPase p130	-	1	0	0	0	0	0
Ds24583	0.821163	0	0	0.776145	684	5	1942624	1943307			0.973		-	1	0	0	0	0	0
Ds72124	9.68606	0	8.89322	14.2167	1419	5	1943531	1949002					-	0.972222	0	0	0	0	0
Ds24585	5.14553	0.968852	7.40881	6.85691	2013	5	1946361	1948522					-	1	0	0	0	0	0
Ds53626	4.26889	0.994036	5.2625	5.95282	1962	5	1949914	1954129				Dual-specificity tyrosine-phosphorylation regulated kinase	-	1	0	0	0	0	0
Ds72125	7.45971	0	3.76757	3.48692	609	5	1949914	1952488					-	1	0	0	0	0	0
Ds80246	7.3053	0.87028	5.11926	10.8972	2241	5	1954862	1957376					F:ATP binding; F:nucleotide binding; F:molecular_function; P:biological_process; C:cellular_component	1	0	0	0	0	0
Ds24588	14.7823	27.7623	19.9596	9.86616	2529	5	1957765	1960293			0.995	Copper chaperone	F:molecular_function; P:biological_process; C:cellular_component	1	0	0	0	0	0
Ds72126	28.8936	62.4217	23.2848	35.6409	2562	5	1961083	1964108				CDC42 Rho GTPase-activating protein	P:signal transduction; C:intracellular	1	0	0	0	0	0
Ds72127	188.743	133.024	75.0934	70.6676	1818	5	1964412	1966667				Asparagine synthase (glutamine-hydrolyzing)	F:ligase activity; P:L-asparagine biosynthetic process; F:asparagine synthase (glutamine-hydrolyzing) activity; F:nucleotide binding; C:cytoplasm; F:ATP binding; P:metabolic process; P:cellular amino acid biosynthetic process; P:asparagine biosynthetic process	1	0	0	0	0	0
Ds72128	28.7905	34.0305	12.0797	30.0259	3324	5	1966782	1970580			1	Nucleolar GTPase/ATPase p130	F:metal ion binding; P:proteolysis; F:metallopeptidase activity; F:hydrolase activity; F:peptidase activity; F:metalloendopeptidase activity; F:molecular_function; P:biological_process; C:cellular_component	1	0	0	0	0	0
Ds152510	4.93581	3.96402	4.66352	6.47419	492	5	1970926	1972352					F:lysozyme activity; F:hydrolase activity; P:carbohydrate metabolic process; F:catalytic activity; P:peptidoglycan catabolic process; P:cell wall macromolecule catabolic process; P:cytolysis; C:extracellular region; P:defense response to bacterium; P:metabolic process; F:hydrolase activity, acting on glycosyl bonds; C:extracellular space	1	0	0	0	0	0
Ds88678	7.74914	0	10.3821	19.2175	663	5	1970926	1972391	GH25	CAZY	0.999		F:lysozyme activity; F:hydrolase activity; P:carbohydrate metabolic process; F:catalytic activity; P:peptidoglycan catabolic process; P:cell wall macromolecule catabolic process; P:cytolysis; C:extracellular region; P:defense response to bacterium; P:metabolic process; F:hydrolase activity, acting on glycosyl bonds; C:extracellular space	1	0	0	0	0	0
Ds72130	62.3834	30.0318	168.343	52.4151	1104	5	1972999	1976360					P:oxidation-reduction process; F:heme binding; P:response to oxidative stress; F:peroxidase activity; C:mitochondrion; F:oxidoreductase activity; C:mitochondrial matrix; F:cytochrome-c peroxidase activity; F:metal ion binding; C:intracellular	1	0	0	0	0	0
Ds129701	5.50662	26.8636	16.8555	15.5999	1089	5	1975204	1976292					F:molecular_function; P:biological_process; C:cellular_component	1	0	0	0	0	0
Ds72131	12.2752	2.90223	22.1934	12.9034	2016	5	1976898	1979183				Uncharacterized conserved protein	-	1	0	0	0	0	0
Ds34975	0.352988	0	0	1.13437	468	5	1979344	1979861					-	1	0	0	0	0	0
Ds72132	177.739	65.2938	81.8254	78.8211	1374	5	1979981	1981666				Metallopeptidase	P:cellular process; P:protein initiator methionine removal involved in protein maturation; F:hydrolase activity; F:metalloexopeptidase activity; F:metalloaminopeptidase activity; F:peptidase activity; P:proteolysis; F:metal ion binding; F:aminopeptidase activity; C:cytoplasm; F:molecular_function; C:cellular_component	1	0	0	0	0	0
Ds72133	5.57218	0	9.10497	10.5334	252	5	1981865	1982332					-	1	0	0	0	0	0
Ds72135	7.40192	33.2609	26.6797	22.223	645	5	1982344	1984808					-	1	0	0	0	0	0
Ds72137	419.683	218.248	2015.84	2412.99	420	5	1985666	1986786					-	1	0	0	0	0	0
Ds72139	59.5783	76.0986	401.593	21.3064	897	5	1986802	1988018				Reductases with broad range of substrate specificities	P:oxidation-reduction process; F:oxidoreductase activity; P:metabolic process	1	0	0	0	0	0
Ds172863	17.8275	17.153	11.0989	7.00374	1137	5	1988470	1990580				Methionyl-tRNA formyltransferase	P:biosynthetic process; P:translational initiation; F:hydroxymethyl-, formyl- and related transferase activity; F:methionyl-tRNA formyltransferase activity; P:conversion of methionyl-tRNA to N-formyl-methionyl-tRNA; F:transferase activity	1	0	0	0	0	0
Ds72140	1.85223	2.955	0	1.60874	660	5	1991148	1991828					-	1	0	0	0	0	0
Ds72141	1.40231	0	0	1.09914	483	5	1992930	1993523					-	1	0	0	0	0	0
Ds130268	13.0368	3.91626	9.21466	5.33015	498	5	1996980	1997477					P:dUTP metabolic process; F:hydrolase activity; F:dUTP diphosphatase activity; C:cellular_component	1	0	0	0	0	0
Ds62968	14.1693	3.88119	15.9813	13.2061	1005	5	1997920	1998924					-	1	0	0	0	0	0
Ds62969	30.3406	2.84507	10.0414	16.2634	1371	5	1999465	2001008				Aldehyde dehydrogenase	P:oxidation-reduction process; F:oxidoreductase activity; F:oxidoreductase activity, acting on the aldehyde or oxo group of donors, NAD or NADP as acceptor; P:metabolic process	1	0	0	0	0	0
Ds72144	1.31408	0	0	6.03277	264	5	2001736	2002203					-	1	0	0	0	0	0
Ds152532	165.472	112.827	129.576	106.762	726	5	2003187	2004126				Predicted membrane protein	F:transferase activity	1	0	0	0	0	0
Ds72146	58.0111	63.5018	59.7659	149.736	2457	5	2006320	2009787					-	1	0	0	0	0	0
Ds72147	9.36596	2.7782	9.80535	44.6184	702	5	2011350	2015604					-	1	0	0	0	0	0
Ds34991	0.576884	0	0	1.68534	315	5	2016099	2016413					F:molecular_function; P:biological_process; C:cellular_component	1	0	0	0	0	0
Ds72149	10.4153	35.2952	7.0141	10.7761	4089	5	2017121	2023742				Heterochromatin-associated protein HP1 and related CHROMO domain proteins	P:regulation of transcription, DNA-dependent; F:DNA binding; F:zinc ion binding	1	0	0	0	0	0
Ds112674	10.5183	3.65224	3.22254	11.4329	1068	5	2024161	2025228				Para-hydroxybenzoate-polyprenyl transferase	P:biosynthetic process; F:prenyltransferase activity; C:integral to membrane; P:ubiquinone biosynthetic process; F:transferase activity; P:cell redox homeostasis; F:electron carrier activity; F:protein disulfide oxidoreductase activity	1	0	0	0	0	0
Ds53648	6.8963	0	6.03168	11.1647	951	5	2024845	2026890					P:biosynthetic process; F:prenyltransferase activity; C:integral to membrane; P:ubiquinone biosynthetic process; F:transferase activity	1	0	0	0	0	0
Ds34994	0.0355266	0	0	0	465	5	2028981	2029445					-	1	0	0	0	0	0
Ds72151	21.5472	49.6754	14.7373	21.2824	4515	5	2029699	2035085				MEKK and related serine/threonine protein kinases	P:cell division; P:cellular hyperosmotic response; P:protein phosphorylation; C:nuclear envelope; P:cellular response to osmotic stress; P:cellular response to oxidative stress; F:ATP binding; F:metal ion binding; F:kinase activity; P:cell cycle; P:cytokinesis, actomyosin contractile ring assembly; P:hyperosmotic response; F:protein serine/threonine kinase activity; P:cleistothecium development; …	1	0	0	0	0	0
Ds80269	1.1448	34.2158	30.1902	63.7991	1140	5	2036943	2038147			0.982		-	1	0	0	0	0	0
Ds72152	0.829765	0	2.61924	8.48444	438	5	2038859	2039552					-	1	0	0	0	0	0
Ds72153	2.66153	0	6.37348	2.94935	180	5	2041265	2041734					-	1	0	0	0	0	0
Ds72154	21.5284	6.53366	15.3732	18.6743	597	5	2041940	2043352			0.994		-	1	0	0	0	0	0
Ds80272	8.74297	5.70263	30.1902	22.5082	684	5	2045888	2046778					-	1	0	0	0	0	0
Ds172881	3.69114	1.18415	80.8004	15.1497	1647	5	2048128	2049900				Predicted transporter (major facilitator superfamily)	F:transmembrane transporter activity; P:carbohydrate transport; F:substrate-specific transmembrane transporter activity; C:integral to membrane; C:membrane; P:transmembrane transport; P:transport; F:transporter activity	1	0	0	0	0	0
Ds72155	6.87812	98.6106	862.21	830.789	1602	5	2050166	2052436				Predicted transporter (major facilitator superfamily)	F:transmembrane transporter activity; F:substrate-specific transmembrane transporter activity; C:integral to membrane; C:membrane; P:transmembrane transport; P:transport; F:transporter activity	1	0	0	0	0	0
Ds44763	6.47838	0	41.2401	22.5539	306	5	2052724	2053745					-	1	0	0	0	0	0
Ds72157	6.71808	6.501	26.7686	3.53922	300	5	2052724	2053752					-	1	0	0	0	0	0
Ds72158	200.713	18.1212	1722.84	179.427	861	5	2053781	2054903					-	1	0	0	0	0	0
Ds24621	5.38228	2.0971	0	3.42505	930	5	2055546	2056606				Structural maintenance of chromosome protein 4 (chromosome condensation complex Condensin, subunit C)	-	1	0	0	0	0	0
Ds88703	293.828	70.8442	171.594	94.1524	468	5	2056728	2057474				Glutaredoxin-related protein	C:mitochondrion; P:cell redox homeostasis; F:electron carrier activity; F:disulfide oxidoreductase activity; F:protein disulfide oxidoreductase activity; P:response to osmotic stress; P:cellular response to oxidative stress	1	0	0	0	0	0
Ds72160	18.4319	0	21.2449	2.45779	216	5	2057698	2058261					P:metabolic process; F:catalytic activity	1	0	0	0	0	0
Ds88705	30.3288	37.5057	13.2372	17.6961	780	5	2057698	2060715				Halotolerance protein HAL3 (contains flavoprotein domain)	0	1	0	0	0	0	0
Ds72161	22.1005	31.4564	98.6861	93.7133	1116	5	2058268	2060715					-	1	0	0	0	0	0
Ds80278	3.3746	0	4.54167	8.82704	1263	5	2061020	2062362					-	0.924795	0	0	0	0	0	ALP3 duplicn
Ds72164	137.634	115.519	99.0359	113.402	1587	5	2063782	2067512				Predicted RNA-binding protein, contains KH domains	F:RNA binding	0.500938	0	0	0	0	0
Ds72167	144.211	29.1961	80.1455	76.2946	1002	5	2067704	2068972				Acetolactate synthase, small subunit	P:branched-chain amino acid biosynthetic process; F:acetolactate synthase activity; F:amino acid binding; P:metabolic process	1	0	0	0	0	0
Ds152571	79.5728	31.9024	31.2766	47.6656	2751	5	2069630	2072928				Ribonucleotide reductase, alpha subunit	P:DNA replication; P:oxidation-reduction process; F:ATP binding; F:oxidoreductase activity; F:ribonucleoside-diphosphate reductase activity, thioredoxin disulfide as acceptor; C:ribonucleoside-diphosphate reductase complex	1	0	0	0	0	0
Ds44776	2.18187	0	0	6.67778	159	5	2073264	2074028					-	1	0	0	0	0	0
Ds152576	5.02679	0	9.52055	12.4827	723	5	2074137	2075141					-	1	0	0	0	0	0
Ds130829	2.31081	0	6.82872	3.16002	336	5	2075677	2076012					F:methyltransferase activity; F:transferase activity; P:methylation; F:O-methyltransferase activity	1	0	0	0	0	0
Ds53662	28.3959	11.9834	16.4477	13.5915	3906	5	2076461	2080634				IkappaB kinase complex, IKAP component	F:cytochrome-c oxidase activity	1	0	0	0	0	0
Ds72172	489.948	383.392	465.754	403.834	234	5	2080702	2081380					F:cytochrome-c oxidase activity; P:oxidation-reduction process; F:oxidoreductase activity; P:biological_process; C:cellular_component	1	0	0	0	0	0
Ds72177	3003.45	458.524	2357.26	1834.58	621	5	2081856	2083731					F:nucleic acid binding	1	0	0	0	0	0
Ds100105	1.65199	0	0	0	180	5	2082001	2082180					-	1	0	0	0	0	0
Ds72178	7.27345	0	8.17986	12.3021	561	5	2084312	2085415					-	1	0	0	0	0	0
Ds152584	17.0822	0.862201	8.62194	16.8981	2262	5	2086377	2089021				Vacuolar sorting protein VPS1, dynamin, and related proteins	F:GTP binding; F:GTPase activity; P:GTP catabolic process; F:nucleotide binding	1	0	0	0	0	0
Ds72180	91.2075	66.5765	139.372	92.7447	996	5	2089025	2090604					-	1	0	0	0	0	0
Ds72181	90.9878	62.2945	61.0726	211.745	1221	5	2091157	2093869	RgsA	regulatory			P:termination of G-protein coupled receptor signaling pathway	1	0	0	0	0	0
Ds72182	1.67165	0	0	3.16002	336	5	2095338	2095822					-	1	0	0	0	0	0
Ds152588	42.8996	45.6647	27.3498	42.2627	2349	5	2095904	2098502				Protein kinase	F:ATP binding; F:protein kinase activity; P:protein phosphorylation; F:transferase activity, transferring phosphorus-containing groups; F:kinase activity; P:phosphorylation	1	0	0	0	0	0
Ds111644	7.2025	75.3739	27.7108	19.2349	828	5	2104259	2105086					P:oxidation-reduction process; F:heme binding; F:catalase activity	1	0	0	0	0	0
Ds172926	56.275	32.7692	41.039	36.5432	1845	5	2105988	2108712				Uncharacterized conserved coiled-coil protein	P:protein targeting to Golgi	1	0	0	0	0	0
Ds88719	23.2015	68.002	12.8003	19.6212	1434	5	2108967	2110723				Serine carboxypeptidases (lysosomal cathepsin A)	P:proteolysis; F:serine-type carboxypeptidase activity; F:carboxypeptidase activity; F:hydrolase activity; C:cellular_component; F:peptidase activity	1	0	0	0	0	0
Ds88720	75.2901	17.4915	27.4374	26.1871	669	5	2110918	2112165					-	1	0	0	0	0	0
Ds88721	60.0735	106.439	32.2687	45.4661	2382	5	2112472	2115645				Aconitase/homoaconitase (aconitase superfamily)	C:mitochondrion; P:metabolic process; P:tricarboxylic acid cycle; F:aconitate hydratase activity; F:isocitrate hydro-lyase (cis-aconitate-forming) activity; F:citrate dehydratase activity; F:4 iron, 4 sulfur cluster binding; F:lyase activity; C:cellular_component	1	0	0	0	0	0
Ds130112	12.137	5.30693	4.68255	13.7235	735	5	2115593	2116327				C-4 sterol methyl oxidase	P:oxidation-reduction process; F:oxidoreductase activity; F:iron ion binding; P:fatty acid biosynthetic process; C:integral to membrane; C:membrane; C:cellular_component	1	0	0	0	0	0
Ds35025	2.36581	0	0	7.86494	405	5	2118131	2118535					-	1	0	0	0	0	0
Ds53675	18.7697	17.1361	16.3799	18.3666	1821	5	2119576	2121396				Uncharacterized conserved protein	-	1	0	0	0	0	0
Ds24645	6.80034	7.83252	0	1.06603	498	5	2122025	2122522					-	1	0	0	0	0	0
Ds24646	0.940155	0	0	0	492	5	2122761	2123252					-	1	0	0	0	0	0
Ds44792	9.34737	5.46302	3.21352	2.97414	357	5	2123594	2124152					-	1	0	0	0	0	0
Ds72184	12.4196	32.7388	24.7603	19.7331	834	5	2124977	2125973					-	1	0	0	0	0	0
Ds72185	35.807	46.083	37.7568	42.7843	2370	5	2126008	2130090					-	1	0	0	0	0	0
Ds72186	1.9885	0	15.9337	2.45779	216	5	2131042	2131626					-	1	0	0	0	0	0
Ds72187	94.6425	69.7114	53.4037	41.9235	1203	5	2132520	2133942					-	1	0	0	0	0	0
Ds53679	3.79933	0	3.33981	6.18205	687	5	2134137	2135005		SSCP	0.999		-	1	0	0	0	0	0
Ds72189	175.088	56.3862	142.428	122.789	588	5	2134997	2136223				Guanylate kinase	P:purine nucleotide metabolic process; F:guanylate kinase activity; C:cytoplasm; C:nucleus; F:kinase activity; P:phosphorylation; F:transferase activity	1	0	0	0	0	0
Ds35035	8.03552	4.07586	7.19264	6.93421	1914	5	2138138	2140471				Predicted transporter (major facilitator superfamily)	C:membrane; P:transmembrane transport; P:transport; F:transporter activity	1	0	0	0	0	0
Ds24653	33.7048	1.57029	14.7791	32.0582	1242	5	2140958	2142569					P:proteolysis; F:transferase activity; F:serine-type peptidase activity; F:hydrolase activity; P:metabolic process; F:catalytic activity	0.906327	0	0	0	0	0
Ds24654	21.5904	1.47081	12.9777	17.2157	1326	5	2142850	2144280					F:transferase activity; F:hydrolase activity; P:secondary metabolite biosynthetic process; F:serine-type peptidase activity; F:catalytic activity; C:cellular_component; P:proteolysis; P:metabolic process; P:secondary metabolic process; F:erythronolide synthase activity; F:transferase activity, transferring acyl groups
Ds63016	0.485878	0	4.21774	0.650592	816	5	2146660	2147789				Iron/ascorbate family oxidoreductases	P:oxidation-reduction process; F:oxidoreductase activity, acting on paired donors, with incorporation or reduction of molecular oxygen, 2-oxoglutarate as one donor, and incorporation of one atom each of oxygen into both donors; F:oxidoreductase activity; F:iron ion binding; C:cellular_component	1	0	0	0	0	0
Ds24657	1.11021	31.4564	0	0	372	5	2148182	2148601					F:methyltransferase activity; F:transferase activity; P:methylation; F:O-methyltransferase activity	1	0	0	0	0	0
Ds24658	1.60021	0	0	0	351	5	2149089	2149439					F:methyltransferase activity; F:transferase activity; P:methylation; F:O-methyltransferase activity	1	0	0	0	0	0
Ds172949	70.6037	33.5732	28.7255	35.7245	639	5	2150303	2151486			0.996	Tryptophan-rich basic nuclear protein	F:metalloendopeptidase activity; C:integral to membrane; P:protein insertion into ER membrane; C:membrane; F:hydrolase activity; P:transport; C:GET complex; F:metallopeptidase activity; C:endoplasmic reticulum membrane; F:peptidase activity; P:proteolysis; F:metal ion binding; C:endoplasmic reticulum	1	0	0	0	0	0
Ds72194	94.0095	36.2846	48.0234	51.8537	1290	5	2151725	2153235				Choline phosphate cytidylyltransferase/Predicted CDP-ethanolamine synthase	P:biosynthetic process; F:catalytic activity; F:nucleotidyltransferase activity; F:transferase activity; F:ethanolamine-phosphate cytidylyltransferase activity	1	0	0	0	0	0
Ds44804	6.54316	0	0	10.4095	255	5	2154886	2155508					-	1	0	0	0	0	0
Ds72195	7.98848	9.15633	0	7.47723	213	5	2155538	2156283					-	1	0	0	0	0	0
Ds172955	26.3364	5.74293	8.1076	10.0049	1698	5	2156292	2158117				Checkpoint kinase and related serine/threonine protein kinases	F:transferase activity; F:protein serine/threonine kinase activity; P:phosphorylation; F:protein kinase activity; P:protein phosphorylation; F:nucleotide binding; F:ATP binding; F:kinase activity; F:transferase activity, transferring phosphorus-containing groups	1	0	0	0	0	0
Ds72196	101.133	44.6533	94.2502	96.8817	1485	5	2158351	2161498	FlbA	regulatory		G protein signaling regulators	P:termination of G-protein coupled receptor signaling pathway; P:intracellular signal transduction; C:cellular_component	1	0	0	0	0	0
Ds44807	1.22369	0	0	0	162	5	2161944	2162637		SSCP			-	1	0	0	0	0	0
Ds35044	1.47383	1.91206	7.87312	8.32758	1020	5	2167142	2168407					-	1	0	0	0	0	0
Ds35045	2.83591	0	3.82409	3.53922	600	5	2168619	2169448					-	1	0	0	0	0	0
Ds72198	129.118	67.8675	58.8321	48.6157	1092	5	2170584	2172252				mRNA export protein (contains WD40 repeats)	P:nuclear pore distribution; P:posttranscriptional tethering of RNA polymerase II gene DNA at nuclear periphery; P:transcription-dependent tethering of RNA polymerase II gene DNA at nuclear periphery; C:nuclear pore; C:cytoplasm; P:regulation of mRNA export from nucleus in response to heat stress; P:poly(A)+ mRNA export from nucleus; F:molecular_function; C:nuclear periphery; P:biological_process	1	0	0	0	0	0
Ds72199	25.514	14.4467	25.4939	33.426	270	5	2173788	2174782					P:isoprenoid biosynthetic process; F:molecular_function; F:transferase activity; P:biological_process; C:cellular_component; P:proteolysis; F:peptidase activity	1	0	0	0	0	0
Ds72201	603.823	270.359	292.573	346.057	945	5	2176456	2178163			0.993	beta-1,6-N-acetylglucosaminyltransferase, contains WSC domain	-	1	0	0	0	0	0
Ds35048	0.557632	0	0	2.24001	474	5	2179438	2179911					-	1	0	0	0	0	0
Ds172965	53.238	36.1884	64.6217	104.136	1509	5	2180251	2181900				Permease of the major facilitator superfamily	C:integral to membrane; P:transmembrane transport	1	0	0	0	0	0
Ds72203	14.0847	18.1303	10.6648	34.5462	753	5	2182766	2183922				Arylacetamide deacetylase	F:hydrolase activity; P:metabolic process	1	0	0	0	0	0
Ds53692	8.35826	3.86964	2.27624	5.2667	504	5	2183947	2184986					F:hydrolase activity; P:metabolic process	1	0	0	0	0	0
Ds172972	10.5284	8.17735	0	4.45185	477	5	2185260	2185956					-	1	0	0	0	0	0
Ds72204	18.088	8.61059	10.13	12.8912	453	5	2185975	2187680					-	1	0	0	0	0	0
Ds72205	83.0831	95.2029	28.8006	57.0126	717	5	2187752	2189222				Splicing factor RNPS1, SR protein superfamily	F:nucleic acid binding; F:nucleotide binding; P:biological_process; C:cellular_component	1	0	0	0	0	0
Ds44816	13.4912	10.835	25.4939	11.7974	180	5	2189531	2190363					-	1	0	0	0	0	0
Ds72206	13.2026	7.83252	9.21466	8.52825	249	5	2189531	2190363					-	1	0	0	0	0	0
Ds72207	5.65249	11.4808	10.9742	30.0795	1359	5	2191614	2193299					P:regulation of transcription, DNA-dependent; P:transcription from RNA polymerase II promoter; F:sequence-specific DNA binding RNA polymerase II transcription factor activity; F:zinc ion binding; P:regulation of transcription from RNA polymerase II promoter; C:nucleus	1	0	0	0	0	0
Ds72208	189.232	206.596	110.265	128.324	2445	5	2193732	2196917				Ubiquitin protein ligase RSP5/NEDD4	F:ligase activity; P:protein ubiquitination; F:ubiquitin-protein ligase activity	1	0	0	0	0	0
Ds72209	41.6556	49.5656	19.0148	35.9788	2715	5	2197744	2200848					C:integral to membrane; P:transmembrane transport; F:molecular_function	1	0	0	0	0	0
Ds35057	1.57926	0	0	0	795	5	2201113	2202158				Dystonin, GAS (Growth-arrest-specific protein), and related proteins	-	1	0	0	0	0	0
Ds24674	5.46176	3.97209	4.67302	3.96451	1473	5	2202558	2204236			0.461	Predicted transporter (major facilitator superfamily)	F:transmembrane transporter activity; F:substrate-specific transmembrane transporter activity; C:integral to membrane; C:membrane; P:transmembrane transport; P:transport; P:carbohydrate transport	1	0	0	0	0	0
Ds53698	8.76155	4.38664	13.9339	23.8814	2223	5	2205658	2208192					P:oxidation-reduction process; F:oxidoreductase activity, acting on paired donors, with incorporation or reduction of molecular oxygen; F:monooxygenase activity; C:cellular_component	1	0	0	0	0	0
Ds44824	126.604	122.372	122.596	193.616	1020	5	2210198	2212720				Serine/threonine protein phosphatase	F:metal ion binding; F:hydrolase activity; P:protein dephosphorylation; F:catalytic activity; F:protein serine/threonine phosphatase activity; F:phosphoprotein phosphatase activity	1	0	0	0	0	0
Ds72215	96.7192	97.8026	57.5305	45.4148	1356	5	2212964	2215293				Phosphorylcholine transferase/cholinephosphate cytidylyltransferase	P:biosynthetic process; F:catalytic activity; F:nucleotidyltransferase activity; F:transferase activity	1	0	0	0	0	0
Ds72216	0.847172	0	1.96107	22.6873	585	5	2215343	2216732					-	1	0	0	0	0	0
Ds72217	21.0246	63.3335	31.2282	88.4806	2094	5	2219036	2222217				SOK1 kinase belonging to the STE20/SPS1/GC kinase family	F:metal ion binding; P:proteolysis; F:metallopeptidase activity; F:hydrolase activity; F:peptidase activity; F:metalloendopeptidase activity	1	0	0	0	0	0
Ds72219	31.105	77.602	37.8963	25.1093	1332	5	2222491	2224660				WD40 repeat protein	F:metal ion binding; P:proteolysis; F:metallopeptidase activity; F:hydrolase activity; F:peptidase activity; F:metalloendopeptidase activity; F:molecular_function; P:biological_process; C:cellular_component	1	0	0	0	0	0
Ds98991	0.250301	0	0	0	198	5	2225415	2225612					-	1	0	0	0	0	0
Ds35066	5.33681	1.43194	8.4231	2.72848	1362	5	2226007	2227368					P:propionate catabolic process; F:2-methylcitrate dehydratase activity; C:cellular_component	1	0	0	0	0	0
Ds88755	61.5794	39.6118	160.365	124.951	837	5	2227658	2228816				Enoyl-CoA hydratase/isomerase	P:metabolic process; F:catalytic activity; F:isomerase activity	1	0	0	0	0	0
Ds173003	102.864	33.8052	45.889	35.3922	750	5	2229298	2230463					-	1	0	0	0	0	0
Ds129271	25.8091	0	17.8696	11.5769	642	5	2231210	2231851				Predicted histone tail methylase containing SET domain	-	1	0	0	0	0	0
Ds72222	18.7264	24.2643	11.3107	14.0821	4260	5	2232585	2237466				Nuclear pore complex, Nup133 component (sc Nup133)	-	1	0	0	0	0	0
Ds44833	14.3172	0	16.3889	17.6961	210	5	2237638	2238989					-	1	0	0	0	0	0
Ds72223	11.2527	22.6122	13.3012	16.9267	345	5	2237638	2238989					-	1	0	0	0	0	0
Ds35070	5.90681	9.44912	14.4515	7.20191	1032	5	2239030	2240061					-	1	0	0	0	0	0
Ds35071	0.647838	0	0	0	408	5	2240446	2240853					-	1	0	0	0	0	0
Ds44834	66.8303	29.55	126.021	124.677	264	5	2240844	2241712					-	1	0	0	0	0	0
Ds72224	66.307	42.9818	142.218	209.136	363	5	2240844	2241712					-	1	0	0	0	0	0
Ds72225	164.815	82.2911	89.5514	78.4005	474	5	2245071	2246055					-	1	0	0	0	0	0
Ds72226	100.696	37.8699	44.5525	57.5553	618	5	2246242	2247482				Mitochondrial/chloroplast ribosomal protein L17	F:structural constituent of ribosome; P:translation; C:ribonucleoprotein complex; C:ribosome; C:intracellular	1	0	0	0	0	0
Ds72227	3.89493	0	4.66352	6.47419	246	5	2249645	2250171					P:cellular metabolic process; F:catalytic activity; F:coenzyme binding; P:oxidation-reduction process; F:oxidoreductase activity; C:cellular_component; F:3-beta-hydroxy-delta5-steroid dehydrogenase activity; F:oxidoreductase activity, acting on the CH-OH group of donors, NAD or NADP as acceptor; P:steroid biosynthetic process	1	0	0	0	0	0
Ds130106	5.17949	6.43663	5.67934	7.00836	606	5	2250044	2250649					P:cellular metabolic process; F:catalytic activity; F:coenzyme binding; P:oxidation-reduction process; F:3-beta-hydroxy-delta5-steroid dehydrogenase activity; F:oxidoreductase activity; F:oxidoreductase activity, acting on the CH-OH group of donors, NAD or NADP as acceptor; P:steroid biosynthetic process	1	0	0	0	0	0
Ds24689	2.98511	14.684	2.3557	3.99707	1461	5	2252509	2254376			0.966	von Willebrand factor and related coagulation proteins	-	1	0	0	0	0	0
Ds72229	2.72493	17.4253	9.46166	205.421	1455	5	2254866	2259281			0.992	Electron transfer flavoprotein ubiquinone oxidoreductase	C:cellular_component; P:oxidation-reduction process; F:oxidoreductase activity; F:molecular_function; P:biological_process	1	0	0	0	0	0
Ds130227	0.668279	6.31165	1.85635	46.3879	618	5	2255224	2255904					P:metabolic process; F:catalytic activity; F:metal ion binding; P:oxidation-reduction process; F:oxidoreductase activity; F:zinc ion binding	1	0	0	0	0	0
Ds24691	0.202449	0	2.81183	29.9272	408	5	2256287	2256694					-	1	0	0	0	0	0
Ds72232	42.4408	60.9468	30.8191	22.4112	1824	5	2260103	2262233			0.997	Acid sphingomyelinase and PHM5 phosphate metabolism protein	F:sphingomyelin phosphodiesterase activity; F:hydrolase activity; P:sphingomyelin catabolic process; C:cellular_component	1	0	0	0	0	0
Ds35079	0.301143	0	0	0	384	5	2263687	2264070					-	1	0	0	0	0	0
Ds72233	352.947	516.993	207.658	671.875	2022	5	2264807	2267255			0.999		F:metal ion binding; P:oxidation-reduction process; F:oxidoreductase activity; P:metabolic process; F:monophenol monooxygenase activity; F:monooxygenase activity	1	0	0	0	0	0
Ds72234	16.5507	9.10504	17.1388	26.7672	1071	5	2267949	2271380					F:nucleic acid binding; F:endonuclease activity; P:biological_process; C:cellular_component	1	0	0	0	0	0
Ds24695	1222.26	83.0954	529.046	339.286	399	5	2268205	2268603		SSCP	1		-	1	0	0	0	0	0
Ds88769	5.80846	23.1146	12.4637	20.9732	2025	5	2271791	2277231				Ferric reductase, NADH/NADPH oxidase and related proteins	F:hydrolase activity, hydrolyzing O-glycosyl compounds; F:hydrolase activity; P:carbohydrate metabolic process; P:metabolic process; F:hydrolase activity, acting on glycosyl bonds; F:beta-glucosidase activity; P:cellulose catabolic process; P:polysaccharide catabolic process; C:extracellular region; C:cellular_component	1	0	0	0	0	0
Ds24697	65.8684	59.1707	49.9192	144.324	2505	5	2272106	2274663	GH3	CAZY			F:hydrolase activity, hydrolyzing O-glycosyl compounds; F:hydrolase activity; P:carbohydrate metabolic process; P:metabolic process; F:hydrolase activity, acting on glycosyl bonds; F:beta-glucosidase activity; P:cellulose catabolic process; P:polysaccharide catabolic process; C:extracellular region; C:cellular_component	1	0	0	0	0	0
Ds72240	255.529	21.1759	239.161	175.808	921	5	2278543	2280737					-	1	0	0	0	0	0
Ds72241	7.30283	4.64357	10.0155	67.8351	1260	5	2281430	2283406					-	1	0	0	0	0	0
Ds24701	0.433105	0	0	0	267	5	2283603	2283993					-	1	0	0	0	0	0
Ds53719	108.45	201.286	125.603	115.506	1434	5	2284044	2286187					-	1	0	0	0	0	0
Ds72243	18.6582	16.7815	9.44219	17.6763	2673	5	2286529	2290857				FOG: Leucine rich repeat	-	1	0	0	0	0	0
Ds24703	1374.56	949.26	1204.76	955.277	339	5	2286647	2287165				60s acidic ribosomal protein P1	P:translational elongation; F:structural constituent of ribosome; C:ribonucleoprotein complex; C:ribosome; C:intracellular	1	0	0	0	0	0
Ds53722	11.508	9.73527	24.1789	29.4444	1803	5	2291201	2295978					F:catalytic activity; P:cellular protein modification process; F:ligase activity	1	0	0	0	0	0
Ds63066	28.883	11.0454	18.5635	31.3548	1236	5	2291262	2292497				Lipoate-protein ligase A	F:catalytic activity; P:cellular protein modification process; F:ligase activity; P:protein lipoylation; F:transferase activity	1	0	0	0	0	0
Ds35092	1.33281	0	0	0	471	5	2296911	2297381					P:oxidation-reduction process; F:oxidoreductase activity	1	0	0	0	0	0
Ds173050	6.13439	3.2223	9.00342	9.64844	2421	5	2297809	2300460	GH92	CAZY	0.999		F:carbohydrate binding; P:carbohydrate metabolic process; F:catalytic activity; P:biological_process; C:cellular_component	1	0	0	0	0	0
Ds72245	40.9804	84.7956	44.3372	30.7758	414	5	2300438	2301072					-	1	0	0	0	0	0
Ds72246	40.5193	57.2775	28.077	36.8994	2043	5	2301067	2304422					-	1	0	0	0	0	0
Ds98624	12.3899	19.503	17.2084	12.3873	600	5	2304616	2305215					P:DNA repair; F:DNA binding	1	0	0	0	0	0
Ds72248	42.3644	69.7722	103.583	241.174	1761	5	2345872	2348936				Amino acid transporters	-	1	0	0	0.0910277	0	0
Ds35098	0.912526	0	0	2.02241	525	5	2349657	2350252					F:molecular_function; P:biological_process; C:cellular_component; F:carboxylesterase activity; F:hydrolase activity; F:retinyl-palmitate esterase activity; F:methyl jasmonate esterase activity; F:methyl salicylate esterase activity; F:methyl indole-3-acetate esterase activity	1	0	0	0	0	0
Ds152722	0.970941	4.91259	0	4.9032	1191	5	2351608	2355985				Aquaporin (major intrinsic protein family)	F:hydrolase activity, hydrolyzing O-glycosyl compounds; P:carbohydrate metabolic process; F:catalytic activity; C:integral to membrane; C:membrane; P:transport; F:transporter activity; C:cellular_component	1	0	0	0	0	0
Ds88780	1.86468	24.0778	6.06998	9.36302	567	5	2351608	2354771	GH5	CAZY			F:hydrolase activity, hydrolyzing O-glycosyl compounds; P:carbohydrate metabolic process; F:catalytic activity; C:cellular_component	1	0	0	0	0	0
Ds129473	19.4984	47.1708	126.376	90.8151	4548	5	2357967	2362570	GLEAN_8030	virulence?		Pleiotropic drug resistance proteins (PDR1-15), ABC superfamily	F:ATPase activity, coupled to transmembrane movement of substances; C:integral to membrane; C:membrane; P:transport; P:ATP catabolic process; F:nucleotide binding; F:nucleoside-triphosphatase activity; F:ATP binding; F:ATPase activity	1	0	0	0	0	0
Ds35101	0.555492	0	0	4.65687	684	5	2364700	2365435					-	1	0	0	0	0	0
Ds72250	41.8534	57.0909	58.4988	39.6032	1059	5	2366969	2368336				Malonyl-CoA:ACP transacylase	F:transferase activity; P:metabolic process; F:catalytic activity	1	0	0	0	0	0
Ds72251	75.7279	123.295	245.599	81.9971	1392	5	2369226	2371010				Glutamate/leucine/phenylalanine/valine dehydrogenases	F:glutamate dehydrogenase (NADP+) activity; C:nucleus; C:mitochondrion; P:cellular amino acid metabolic process; C:cytoplasm; P:oxidation-reduction process; F:oxidoreductase activity; P:ammonia assimilation cycle; P:glutamate biosynthetic process; F:oxidoreductase activity, acting on the CH-NH2 group of donors, NAD or NADP as acceptor	1	0	0	0	0	0
Ds44865	81.7406	52.8895	178.889	172.762	885	5	2371169	2372495				Mitochondrial/plastidial beta-ketoacyl-ACP reductase	P:oxidation-reduction process; F:oxidoreductase activity; P:metabolic process	1	0	0	0	0	0
Ds24721	0.660794	0	0	2.83138	375	5	2372561	2372935					-	1	0	0	0	0	0
Ds63078	0.997964	4.20776	24.7514	7.44497	927	5	2373512	2374558	GH62	CAZY			F:alpha-N-arabinofuranosidase activity; F:hydrolase activity; P:L-arabinose metabolic process; F:hydrolase activity, hydrolyzing O-glycosyl compounds; F:cellulose binding; P:carbohydrate metabolic process; C:extracellular region; P:xylan catabolic process; P:metabolic process; F:hydrolase activity, acting on glycosyl bonds; C:cellular_component	1	0	0	0	0	0
Ds72253	30.9409	47.9582	39.1812	39.8888	732	5	2375470	2376644	GT1	CAZY		Predicted glycosyltransferase	F:transferase activity; F:transferase activity, transferring glycosyl groups	1	0	0	0	0	0
Ds72254	21.4693	21.283	15.9337	24.2268	1008	5	2377329	2379319				G-protein beta subunit-like protein (contains WD40 repeats)	C:endosome membrane; C:extrinsic to internal side of plasma membrane; P:regulation of cell growth; C:Golgi membrane; P:transport; F:protein kinase activator activity; P:establishment or maintenance of actin cytoskeleton polarity; P:positive regulation of protein kinase activity; P:signal transduction; C:TORC2 complex; C:TORC1 complex; P:TOR signaling cascade; P:fungal-type cell wall organization;…	1	0	0	0	0	0
Ds24725	0.0819844	0	0	0	1209	5	2382719	2383927					-	1	0	0	0	0	0
Ds72255	92.8585	38.6546	61.3232	77.4803	1665	5	2386335	2388291		cys protease		Amino acid transporter protein	C:integral to membrane; C:membrane	1	0	0	0	0	0
Ds63082	5.49354	23.1627	6.35834	4.20335	1263	5	2390447	2392272				Ammonia permease	P:ammonium transport; C:integral to membrane; C:membrane; F:ammonium transmembrane transporter activity; P:ammonium transmembrane transport	1	0	0	0	0	0
Ds129489	0.290368	18.3644	7.92184	59.9868	1593	5	2394164	2395920			1		F:molecular_function; P:biological_process; C:cellular_component	1	0	0	0	0	0
Ds72256	0	58.4359	34.3738	248.541	267	5	2397793	2398295					-	1	0	0	0	0	0
Ds129306	61.5937	15.8264	27.9287	24.5227	1602	5	2398655	2400375					F:transferase activity, transferring phosphorus-containing groups; F:transferase activity	1	0	0	0	0	0
Ds152750	41.6588	0	19.9518	7.69396	345	5	2401141	2401607					F:molecular_function; P:biological_process; C:cellular_component	1	0	0	0	0	0
Ds72258	23.8972	19.592	22.0016	16.484	1095	5	2401918	2404799				Molecular chaperone (DnaJ superfamily)	-	1	0	0	0	0	0
Ds129965	16.061	25.1527	52.3536	21.5935	1008	5	2402119	2403247					-	1	0	0	0	0	0
Ds72260	136.433	43.6634	174.082	84.5187	402	5	2405198	2405918					F:molecular_function; P:biological_process; C:cellular_component	1	0	0	0	0	0
Ds72261	46.9558	29.6017	34.8253	55.7846	1713	5	2410909	2414559			0.949		-	1	0	0	0	0	0
Ds108499	35.5763	26.5347	35.6766	40.7578	1029	5	2411014	2412042				DNA methyltransferase 1-associated protein-1	F:transferase activity; C:NuA4 histone acetyltransferase complex; P:methylation; F:chromatin binding; P:chromatin remodeling; F:methyltransferase activity; F:DNA binding; P:DNA repair; P:histone H2A acetylation; P:histone H4 acetylation; C:nucleus; P:response to DNA damage stimulus; P:chromatin modification; P:regulation of transcription, DNA-dependent; P:transcription, DNA-dependent	1	0	0	0	0	0
Ds44875	1566.4	2893.99	674.571	496.332	1767	5	2416302	2418635			0.995	RNA polymerase II, large subunit	-	1	0	0	0	0	0
Ds72262	50.6262	13.3798	22.6853	147.61	2478	5	2421268	2425174					P:transcription from RNA polymerase II promoter; F:DNA binding; C:nucleus; F:zinc ion binding; P:regulation of transcription from RNA polymerase II promoter; F:sequence-specific DNA binding RNA polymerase II transcription factor activity; P:regulation of transcription, DNA-dependent; F:metal ion binding; P:transcription, DNA-dependent	1	0	0	0	0	0
Ds130290	97.1322	8.93608	78.8471	31.6219	873	5	2424240	2425167				Steroid reductase	P:lipid metabolic process; P:oxidation-reduction process; P:steroid metabolic process; F:3-oxo-5-alpha-steroid 4-dehydrogenase activity; C:cytoplasm; C:integral to membrane; C:membrane; F:oxidoreductase activity, acting on the CH-CH group of donors	1	0	0	0	0	0
Ds130464	35.6209	10.1578	24.7541	21.3301	1344	5	2425483	2426999				Uncharacterized conserved protein	-	1	0	0	0	0	0
Ds129328	872.096	27.6638	52.8863	193.904	282	5	2428095	2428438		SSCP	0.999		F:molecular_function; P:biological_process; C:cellular_component; P:metabolic process; F:catalytic activity	1	0	0	0	0	0
Ds72264	144.067	318.676	698.404	243.879	1071	5	2428947	2430374				Voltage-gated shaker-like K+ channel, subunit beta/KCNAB	P:oxidation-reduction process; F:oxidoreductase activity; F:molecular_function; P:biological_process; C:cellular_component	1	0	0	0	0	0
Ds92745	41.9987	33.6839	29.7209	22.0055	579	5	2430852	2431430					F:hydrolase activity	1	0	0	0	0	0
Ds72265	35.3299	48.0665	22.2659	32.5465	3246	5	2435364	2442036				Ubiquitin fusion degradation protein-2	F:ubiquitin-ubiquitin ligase activity; C:ubiquitin ligase complex; P:protein ubiquitination; F:ubiquitin-protein ligase activity; P:ubiquitin-dependent protein catabolic process	1	0	0	0	0	0
Ds24746	38.2758	33.8202	48.63	36.8243	1038	5	2439564	2440666					-	1	0	0	0	0	0
Ds72266	32.6187	56.3287	49.1167	54.1165	2943	5	2442429	2445603				SOK1 kinase belonging to the STE20/SPS1/GC kinase family	-	1	0	0	0	0	0
Ds88800	44.9224	38.6787	29.7526	30.7758	1311	5	2446777	2449362					-	1	0	0	0	0	0
Ds24749	17.5588	4.08868	16.8356	12.2426	477	5	2448480	2448956					-	1	0	0	0	0	0
Ds72267	128.68	168.578	295.378	93.7284	2175	5	2450112	2454968				Glycerol-3-phosphate dehydrogenase	P:oxidation-reduction process; C:glycerol-3-phosphate dehydrogenase complex; F:oxidoreductase activity; F:glycerol-3-phosphate dehydrogenase activity; P:glycerol-3-phosphate metabolic process	1	0	0	0	0	0
Ds72269	10.8859	15.0312	83.9973	34.7785	519	5	2452650	2454968					-	1	0	0	0	0	0
Ds24751	8.05514	5.37272	102.713	27.056	726	5	2455559	2456284					-	1	0	0	0	0	0
Ds24752	16.3555	0	8.56139	7.26333	804	5	2457449	2458252					-	1	0	0	0	0	0
Ds72271	614.433	51.9655	1376.17	369.511	1839	5	2458354	2460643				Predicted transporter (major facilitator superfamily)	F:transmembrane transporter activity; F:substrate-specific transmembrane transporter activity; C:integral to membrane; C:membrane; P:transmembrane transport; P:transport; F:transporter activity; P:carbohydrate transport	1	0	0	0	0	0
Ds44886	5.16671	0	4.72109	13.1082	243	5	2460961	2461824					-	1	0	0	0	0	0
Ds72272	109.134	59.604	65.2296	21.8843	1407	5	2465095	2467007				Argininosuccinate lyase	P:arginine biosynthetic process via ornithine; F:argininosuccinate lyase activity; F:catalytic activity; F:lyase activity	1	0	0	0	0	0
Ds80375	44.4765	16.6692	33.3382	22.6873	585	5	2467229	2469399				Uncharacterized conserved protein	-	1	0	0	0	0	0
Ds152792	32.5307	16.3891	22.4946	23.7931	357	5	2467244	2469399					-	1	0	0	0	0	0
Ds24756	1.2877	0	2.35328	2.17798	975	5	2470037	2471011					-	1	0	0	0	0	0
Ds44888	257.129	78.2527	191.204	198.262	324	5	2471665	2472601					F:molecular_function; P:biological_process; C:cellular_component	1	0	0	0	0	0
Ds72274	60.5556	50.9482	53.9448	73.2253	957	5	2473696	2475020					P:nucleus-associated proteasomal ubiquitin-dependent protein catabolic process; P:proteasome localization; P:protein transport; P:transport; C:nucleus; C:cytoplasm; C:viral envelope; F:molecular_function	1	0	0	0	0	0
Ds72275	43.2992	79.9426	17.7452	31.6149	1293	5	2475307	2476880				Predicted membrane protein	C:membrane; F:molecular_function; P:biological_process	1	0	0	0	0	0
Ds72276	3.98574	12.3828	7.28397	30.3362	315	5	2477614	2478342					-	1	0	0	0	0	0
Ds152803	36.136	25.4487	25.1764	31.8026	1686	5	2478848	2481502				mRNA splicing factor	F:nucleic acid binding; F:nucleotide binding; P:biological_process; C:cellular_component	1	0	0	0	0	0
Ds53761	1.96399	0	5.17935	6.79083	1329	5	2482099	2483627					F:metal ion binding	1	0	0	0	0	0
Ds152804	15.2277	9.9796	25.9971	18.6275	1368	5	2483922	2485494				Sucrose transporter and related proteins	-	1	0	0	0	0	0
Ds88811	25.5623	17.1079	18.1141	25.1471	570	5	2485858	2486875					-	1	0	0	0	0	0
Ds72279	53.9986	33.1683	44.8745	41.5317	588	5	2487323	2488166					-	1	0	0	0	0	0
Ds72280	14.3997	20.8588	10.2248	238.472	561	5	2490203	2490974		SSCP	1		F:molecular_function; C:cellular_component	1	0	0	0	0	0
Ds35146	2.2104	0	0	0	426	5	2491111	2491709					-	1	0	0	0	0	0
Ds173143	9.71015	22.3317	13.866	17.8987	1572	5	2492101	2493728				Permease of the major facilitator superfamily	C:integral to membrane; P:transmembrane transport	1	0	0	0	0	0
Ds72281	8.4566	0	0	12.6401	168	5	2493995	2494460					-	1	0	0	0	0	0
Ds72282	187.576	91.0967	185.115	151.037	471	5	2494900	2496245				Regulator of ATP-sensitive K+ channels Alpha-endosulfine/ARPP-19 and related cAMP-regulated phosphoproteins	F:molecular_function; P:biological_process; C:cellular_component	1	0	0	0	0	0
Ds72283	6.66817	20.3156	2.98757	11.0601	384	5	2497110	2497995					-	0.836343	0	0	0	0	0
Ds103637	4.42028	13.2673	10.4057	12.0382	441	5	2498156	2498596					F:carbon-sulfur lyase activity; P:metabolic process; C:cellular_component	0.668934	0	0	0	0	0
Ds72284	107.472	291.179	34.3846	28.7004	3570	5	2498880	2502605				Chitinase	-	1	0	0	0	0	0
Ds72285	42.9354	125.942	126.294	74.7677	1626	5	2503348	2506039				CREB binding protein/P300 and related TAZ Zn-finger proteins	-	1	0	0	0	0	0
Ds72286	31.447	29.1524	14.5761	8.72902	1338	5	2509825	2511402				Polynucleotide kinase 3' phosphatase	F:kinase activity; P:phosphorylation	1	0	0	0	0	0
Ds72287	115.341	189.368	71.1992	82.3693	999	5	2511837	2513387					-	1	0	0	0	0	0
Ds152827	107.905	167.246	49.1895	64.9836	1446	5	2513613	2515689			1	beta-1,6-N-acetylglucosaminyltransferase, contains WSC domain	P:lipid metabolic process; F:phosphoric diester hydrolase activity; C:cellular_component	1	0	0	0	0	0
Ds53774	3.05923	3.28333	9.65678	2.68123	594	5	2516487	2517445					-	1	0	0	0	0	0
Ds72290	58.6343	19.901	23.4128	21.6687	588	5	2517676	2518638				Holocytochrome c synthase/heme-lyase	F:holocytochrome-c synthase activity; C:mitochondrion; F:lyase activity	1	0	0	0	0	0
Ds72291	97.3497	25.0681	45.2206	57.7739	1167	5	2518884	2520376				Mevalonate pyrophosphate decarboxylase	F:ATP binding; P:isoprenoid biosynthetic process; C:cytoplasm; F:diphosphomevalonate decarboxylase activity	1	0	0	0	0	0
Ds111938	2.5675	15.9534	8.21123	2.71413	978	5	2521579	2522556			0.888		-	1	0	0	0	0	0
Ds24778	12.4065	3.91626	25.3403	18.1225	498	5	2523134	2523740					-	1	0	0	0	0	0
Ds72292	4.58885	9.02916	0	4.91559	216	5	2523889	2524523					-	1	0	0	0	0	0
Ds24779	71.0919	4.1673	24.5134	21.553	468	5	2526272	2526844				mRNA splicing protein SMN (survival motor neuron)	F:RNA binding; C:cytoplasm; P:mRNA processing; C:nucleus	1	0	0	0	0	0
Ds129718	119.357	21.45	57.2642	31.4398	1182	5	2527037	2528218				Nucleolar RNA-binding protein NIFK	F:nucleic acid binding; F:nucleotide binding; P:biological_process; C:cellular_component	1	0	0	0	0	0
Ds130830	55.9107	108.004	87.9662	61.6254	939	5	2528935	2529929				Predicted ubiquitin regulatory protein	F:metal ion binding	1	0	0	0	0	0
Ds152837	107.428	166.574	283.064	186.407	843	5	2530302	2531919				VAMP-associated protein involved in inositol metabolism	F:structural molecule activity; P:biological_process; C:cellular_component	1	0	0	0	0	0
Ds24783	230.229	103.19	121.4	47.7514	189	5	2532206	2532485				Small EDRK-rich protein H4F5	-	1	0	0	0	0	0
Ds173172	9.28995	42.0928	12.3801	80.2054	834	5	2532848	2536409					F:molecular_function; P:biological_process; C:cellular_component	1	0	0	0	0	0
Ds44908	12.2078	134.148	56.6531	873.57	567	5	2532991	2536409			1	K-homology type RNA binding proteins	F:molecular_function; P:biological_process; C:cellular_component	1	0	0	0	0	0	duplic in ALP3
Ds129937	7.56877	42.8049	18.8844	109.963	729	5	2533678	2534508			0.993		F:molecular_function; P:biological_process; C:cellular_component	1	0	0	0	0	0
Ds80397	49.0799	106.462	18.6541	149.215	861	5	2538784	2540526					-	1	0	0	0	0	0
Ds35165	14.002	26.584	2.84319	50.6543	807	5	2539933	2540801					-	1	0	0	0	0	0
Ds173177	36.7305	30.2914	17.8183	12.6854	837	5	2541085	2543065				Uncharacterized conserved protein	-	1	0	0	0	0	0
Ds80398	38.1609	26.004	19.1204	19.4657	300	5	2541085	2542212					-	1	0	0	0	0	0
Ds72295	13.3318	11.4053	10.0634	6.20916	342	5	2543835	2545456					-	1	0	0	0	0	0
Ds173181	19.5179	18.0583	2.12449	5.8987	540	5	2545563	2546283					P:ER to Golgi vesicle-mediated transport; P:transport; C:intracellular	1	0	0	0	0	0
Ds72297	339.258	131.09	406.014	171.135	729	5	2546495	2547989			0.495	NADH-ubiquinone oxidoreductase, NUFS7/PSST/20 kDa subunit	F:metal ion binding; P:oxidation-reduction process; F:quinone binding; F:oxidoreductase activity; F:4 iron, 4 sulfur cluster binding; F:NADH dehydrogenase (ubiquinone) activity; F:oxidoreductase activity, acting on NAD(P)H; F:iron-sulfur cluster binding	1	0	0	0	0	0
Ds173187	44.0313	194.518	18.0665	17.4174	762	5	2548089	2549111					P:metabolic process; F:catalytic activity; F:hydrolase activity; C:cellular_component; F:isochorismatase activity	1	0	0	0	0	0
Ds24794	9.21032	8.51393	5.36588	4.46955	3207	5	2550585	2553913			0.992	beta-1,6-N-acetylglucosaminyltransferase, contains WSC domain	-	0.860919	0	0	0	0	0
Ds53786	36.6785	21.4791	17.6885	14.8117	1362	5	2552708	2556477				Predicted E3 ubiquitin ligase	P:regulation of transcription, DNA-dependent; C:chromosome; P:transcription, DNA-dependent; C:nucleus; F:DNA binding; F:molecular_function; P:biological_process; C:cellular_component	0.77427	0	0	0	0	0
Ds44913	83.6776	84.0433	15.2673	47.0999	1578	5	2556833	2561398				von Willebrand factor and related coagulation proteins	-	1	0	0	0	0	0
Ds24796	34.5213	26.2372	5.14451	13.4903	669	5	2556926	2557656			0.999		-	1	0	0	0	0	0
Ds53789	7.47327	12.3828	2.73149	3.79202	1260	5	2561487	2562807				Myosin class II heavy chain	-	1	0	0	0	0	0
[truncated: 2,304 more rows]
